# Supplementary material for: Essential Genes Embody Increased Mutational Robustness to Compensate for the Lack of Backup Genetic Redundancy
Source: PLoS One. 2016 Dec 20;11(12):e0168444. doi: 10.1371/journal.pone.0168444 (PMC5173180; doi:10.1371/journal.pone.0168444)
Supplement: S1 File — (XLSX) [file pone.0168444.s003.xlsx]

## Sheet: ess genes
b0009
b0025
b0029
b0086
b0087
b0090
b0103
b0142
b0154
b0173
b0175
b0369
b0414
b0415
b0417
b0420
b0421
b0475
b0781
b0783
b0784
b0785
b0826
b0827
b0908
b0914
b1094
b1096
b1098
b1208
b1210
b1277
b1415
b1812
b2153
b2311
b2315
b2329
b2400
b2515
b2530
b2585
b2687
b2746
b2747
b2942
b3018
b3040
b3041
b3058
b3176
b3177
b3187
b3189
b3196
b3360
b3368
b3634
b3648
b3730
b3804
b3805
b3807
b3843
b3850
b3857
b3972
b3974
b3997
b4039
b4040
b4160

## Sheet: non-ess genes
b0002
b0007
b0008
b0019
b0030
b0032
b0033
b0040
b0047
b0048
b0049
b0070
b0077
b0078
b0084
b0092
b0099
b0110
b0118
b0120
b0121
b0124
b0125
b0126
b0149
b0155
b0158
b0160
b0171
b0186
b0200
b0207
b0212
b0238
b0241
b0273
b0306
b0307
b0308
b0323
b0331
b0333
b0334
b0339
b0343
b0351
b0381
b0388
b0404
b0418
b0425
b0428
b0433
b0446
b0451
b0462
b0463
b0469
b0477
b0494
b0505
b0508
b0509
b0514
b0522
b0523
b0576
b0593
b0595
b0596
b0628
b0630
b0632
b0635
b0650
b0651
b0652
b0653
b0654
b0655
b0662
b0674
b0677
b0684
b0688
b0693
b0696
b0697
b0698
b0733
b0734
b0736
b0752
b0754
b0755
b0763
b0764
b0765
b0766
b0789
b0813
b0825
b0828
b0829
b0830
b0831
b0832
b0837
b0839
b0841
b0849
b0854
b0855
b0856
b0857
b0860
b0861
b0862
b0863
b0864
b0870
b0871
b0875
b0886
b0887
b0902
b0903
b0904
b0929
b0931
b0932
b0937
b0945
b0954
b0957
b0968
b0978
b0979
b1008
b1015
b1033
b1064
b1090
b1095
b1101
b1107
b1109
b1119
b1123
b1124
b1125
b1126
b1134
b1186
b1189
b1190
b1193
b1198
b1199
b1200
b1216
b1236
b1241
b1249
b1250
b1270
b1276
b1278
b1291
b1296
b1297
b1298
b1300
b1301
b1302
b1319
b1363
b1377
b1380
b1440
b1441
b1442
b1443
b1473
b1474
b1475
b1476
b1478
b1483
b1484
b1485
b1486
b1487
b1488
b1489
b1493
b1533
b1592
b1599
b1600
b1606
b1611
b1612
b1621
b1622
b1636
b1640
b1651
b1654
b1676
b1679
b1680
b1681
b1682
b1683
b1684
b1701
b1702
b1704
b1709
b1710
b1711
b1723
b1744
b1745
b1746
b1747
b1748
b1759
b1767
b1768
b1773
b1781
b1801
b1805
b1814
b1849
b1854
b1857
b1858
b1859
b1865
b1896
b1897
b1900
b1901
b1907
b1912
b1982
b2010
b2028
b2038
b2040
b2041
b2065
b2097
b2133
b2134
b2148
b2149
b2150
b2162
b2170
b2197
b2198
b2199
b2200
b2201
b2215
b2224
b2232
b2234
b2235
b2241
b2242
b2243
b2251
b2253
b2254
b2255
b2256
b2257
b2258
b2260
b2261
b2262
b2263
b2264
b2265
b2291
b2296
b2297
b2306
b2307
b2308
b2309
b2310
b2328
b2341
b2342
b2366
b2388
b2392
b2393
b2411
b2414
b2417
b2418
b2421
b2422
b2423
b2424
b2425
b2428
b2435
b2436
b2458
b2464
b2465
b2467
b2470
b2476
b2480
b2492
b2497
b2498
b2500
b2502
b2518
b2519
b2523
b2528
b2558
b2578
b2582
b2601
b2661
b2662
b2663
b2675
b2676
b2677
b2678
b2679
b2682
b2683
b2688
b2690
b2701
b2708
b2781
b2784
b2789
b2796
b2797
b2813
b2817
b2835
b2841
b2874
b2882
b2889
b2895
b2907
b2914
b2925
b2927
b2930
b2935
b2938
b2943
b2947
b2954
b2963
b2965
b2975
b2976
b2987
b3008
b3012
b3028
b3034
b3059
b3114
b3115
b3117
b3124
b3125
b3127
b3182
b3197
b3265
b3266
b3281
b3290
b3350
b3380
b3386
b3390
b3396
b3397
b3409
b3415
b3426
b3428
b3429
b3430
b3431
b3432
b3437
b3449
b3450
b3451
b3452
b3453
b3454
b3455
b3456
b3457
b3458
b3460
b3469
b3476
b3477
b3478
b3479
b3480
b3493
b3500
b3517
b3519
b3546
b3551
b3553
b3603
b3605
b3610
b3620
b3621
b3622
b3623
b3624
b3625
b3626
b3627
b3628
b3629
b3630
b3631
b3632
b3640
b3650
b3653
b3654
b3665
b3670
b3671
b3709
b3714
b3725
b3726
b3727
b3728
b3739
b3747
b3752
b3772
b3781
b3785
b3788
b3790
b3791
b3792
b3793
b3803
b3806
b3816
b3821
b3823
b3824
b3825
b3826
b3829
b3833
b3835
b3845
b3849
b3856
b3870
b3875
b3892
b3893
b3894
b3916
b3917
b3918
b3925
b3930
b3940
b3946
b3951
b3952
b3962
b3966
b3996
b4014
b4019
b4024
b4041
b4042
b4053
b4054
b4067
b4069
b4090
b4111
b4120
b4129
b4131
b4132
b4138
b4139
b4161
b4169
b4219
b4226
b4232
b4237
b4238
b4239
b4242
b4244
b4254
b4260
b4268
b4301
b4374
b4386
b4390
b4392
b4394
b4460
b4471
b4476
b4513
b4544

## Sheet: ess rxns
4-aminobenzoate synthase
4-amino-4-deoxychorismate synthase
1-hexadecanoyl-sn-glycerol 3-phosphate O-acyltransferase (n-C16:0)
1-hexadec-7-enoyl-sn-glycerol 3-phosphate O-acyltransferase (n-C16:1)
S-adenosylhomocysteine nucleosidase
bis-molybdenum cofactor synthase
bis-molybdopterin guanine dinucleotide synthase (single GDP)
bis-molybdopterin guanine dinucleotide synthase
calcium (Ca+2) transport via diffusion (extracellular to periplasm)
calcium / sodium antiporter (1:1)
4-(cytidine 5'-diphospho)-2-C-methyl-D-erythritol kinase
chorismate synthase
Chorismate pyruvate lyase
chloride transport out via proton antiport (2:1) (periplasm)
chloride (Cl-1) transport via diffusion (extracellular to periplasm)
cobalt (Co+2) transport via diffusion (extracellular to periplasm)
cobalt transport in via permease (no H+)
cyclic pyranopterin monophosphate synthase
copper transport in via permease (no H+)
CDP-diacylglycerol synthetase (n-C16:0)
CDP-diacylglycerol synthetase (n-C16:1)
3,4-Dihydroxy-2-butanone-4-phosphate synthase
dihydrofolate reductase
dihydrofolate synthase
dihydroneopterin aldolase reversible
dihydropteroate synthase
4,5-dihydroxy-2,3-pentanedione cyclization (spontaneous)
dimethylallyltranstransferase
Dihydroneopterin triphosphate pyrophosphatase
dephospho-CoA kinase
dTMP kinase
1-deoxy-D-xylulose reductoisomerase
1-deoxy-D-xylulose 5-phosphate synthase
Ferrochelatase
FMN adenylyltransferase
glucosamine-1-phosphate N-acetyltransferase
glutamate-1-semialdehyde aminotransferase
Glycolaldehyde dehydrogenase
guanylate kinase (GMP:ATP)
glutamyl-tRNA reductase
Glutamyl-tRNA synthetase
geranyltranstransferase
GTP cyclohydrolase I
Hydroxybenzoate octaprenyltransferase
hydroxymethylbilane synthase
6-hydroxymethyl-dihydropterin pyrophosphokinase
ISC Cysteine desulfuration
potassium transport via diffusion (extracellular to periplasm)
murein crosslinking transpeptidase 1A:(A2pm->D-ala) (periplasm)
2C-methyl-D-erythritol 2,4 cyclodiphosphate dehydratase
2-C-methyl-D-erythritol 2,4-cyclodiphosphate synthase
2-C-methyl-D-erythritol 4-phosphate cytidylyltransferase
methionine adenosyltransferase
magnesium (Mg+2) transport via diffusion (extracellular to periplasm)
Manganese (Mn+2) transport via diffusion (extracellular to periplasm)
MoaD sulfuration (nadh, assumed)
molybdate transport via ABC system (periplasm)
molybdate transport via diffusion (extracellular to periplasm)
molybdenum cofactor synthase
molybdopterin adenylyltransferase
murein polymerizing transglycosylase
molybdopterin synthase
molybdopterin synthase sulfurylase
(2R,4S)-2-methyl-2,3,3,4-tetrahydroxytetrahydrofuran synthesis (spontaneous)
NAD kinase
nucleoside-diphosphate kinase (ATP:UDP)
nucleoside-diphosphate kinase (ATP:dTDP)
nickel transport via diffusion (extracellular to periplasm)
Octaprenyl pyrophosphate synthase
Octaprenyl-hydroxybenzoate decarboxylase
phospho-N-acetylmuramoyl-pentapeptide-transferase (meso-2,6-diaminopimelate)
phosphatidylethanolamine transport via ABC system (n-C16:0, periplasm)
phosphatidylethanolamine transport via ABC system (n-C16:1, periplasm)
phosphoglucosamine mutase
pantothenate kinase
porphobilinogen synthase
phosphopantothenoylcysteine decarboxylase
phosphopantothenate-cysteine ligase
3-phosphoshikimate 1-carboxyvinyltransferase
Phosphatidylserine decarboxylase (n-C16:0)
Phosphatidylserine decarboxylase (n-C16:1)
Phosphatidylserine syntase (n-C16:0)
Phosphatidylserine syntase (n-C16:1)
pantetheine-phosphate adenylyltransferase
riboflavin kinase
riboflavin synthase
riboflavin synthase
S-ribosylhomocysteine cleavage enzyme
sirohydrochlorin dehydrogenase (NAD)
sirohydrochlorin ferrochelatase
shikimate kinase
thiamine-phosphate kinase
UDP-N-acetylglucosamine 1-carboxyvinyltransferase
UDP-N-acetylglucosamine diphosphorylase
UDP-N-acetylglucosamine-N-acetylmuramyl-(pentapeptide)pyrophosphoryl-undecaprenol N-acetylglucosamine transferase
UDP-N-acetylenolpyruvoylglucosamine reductase
undecaprenyl-diphosphatase
Undecaprenyl diphosphate synthase
UDP-N-acetylmuramoyl-L-alanyl-D-glutamyl-meso-2,6-diaminopimeloyl-D-alanyl-D-alanine synthetase
UMP kinase
uroporphyrinogen methyltransferase
uroporphyrinogen-III synthase
uroporphyrinogen decarboxylase (uroporphyrinogen III)
zinc (Zn+2) transport via diffusion (extracellular to periplasm)

## Sheet: non-ess rxns
2-Acyl-sn-glycero-3-phosphatidate (n-C12:0) transporter via facilitated diffusion (periplasm)
2-Acyl-sn-glycero-3-phosphatidate (n-C14:0) transporter via facilitated diffusion (periplasm)
2-Acyl-sn-glycero-3-phosphatidate (n-C14:1) transporter via facilitated diffusion (periplasm)
2-Acyl-sn-glycero-3-phosphatidate (n-C16:0) transporter via facilitated diffusion (periplasm)
2-Acyl-sn-glycero-3-phosphatidate (n-C16:1) transporter via facilitated diffusion (periplasm)
2-Acyl-sn-glycero-3-phosphatidate (n-C18:0) transporter via facilitated diffusion (periplasm)
2-Acyl-sn-glycero-3-phosphatidate (n-C18:1) transporter via facilitated diffusion (periplasm)
2-Acyl-sn-glycero-3-phosphoethanolamine (n-C12:0) transporter via facilitated diffusion (periplasm)
2-Acyl-sn-glycero-3-phosphoethanolamine (n-C14:0) transporter via facilitated diffusion (periplasm)
2-Acyl-sn-glycero-3-phosphoethanolamine (n-C14:1) transporter via facilitated diffusion (periplasm)
2-Acyl-sn-glycero-3-phosphoethanolamine (n-C16:0) transporter via facilitated diffusion (periplasm)
2-Acyl-sn-glycero-3-phosphoethanolamine (n-C16:1) transporter via facilitated diffusion (periplasm)
2-Acyl-sn-glycero-3-phosphoethanolamine (n-C18:0) transporter via facilitated diffusion (periplasm)
2-Acyl-sn-glycero-3-phosphoethanolamine (n-C18:1) transporter via facilitated diffusion (periplasm)
2-acyl-glycerophospho-ethanolamine acyltransferase (n-C12:0)
2-acyl-glycerophospho-ethanolamine acyltransferase (n-C14:0)
2-acyl-glycerophospho-ethanolamine acyltransferase (n-C14:1)
2-acyl-glycerophospho-ethanolamine acyltransferase (n-C16:0)
2-acyl-glycerophospho-ethanolamine acyltransferase (n-C16:1)
2-acyl-glycerophospho-ethanolamine acyltransferase (n-C18:0)
2-acyl-glycerophospho-ethanolamine acyltransferase (n-C18:1)
2-Acyl-sn-glycero-3-phosphoglycerol (n-C12:0) transporter via facilitated diffusion (periplasm)
2-Acyl-sn-glycero-3-phosphoglycerol (n-C14:0) transporter via facilitated diffusion (periplasm)
2-Acyl-sn-glycero-3-phosphoglycerol (n-C14:1) transporter via facilitated diffusion (periplasm)
2-Acyl-sn-glycero-3-phosphoglycerol (n-C16:0) transporter via facilitated diffusion (periplasm)
2-Acyl-sn-glycero-3-phosphoglycerol (n-C16:1) transporter via facilitated diffusion (periplasm)
2-Acyl-sn-glycero-3-phosphoglycerol (n-C18:0) transporter via facilitated diffusion (periplasm)
2-Acyl-sn-glycero-3-phosphoglycerol (n-C18:1) transporter via facilitated diffusion (periplasm)
2-acyl-glycerophospho-glycerol acyltransferase (n-C12:0)
2-acyl-glycerophospho-glycerol acyltransferase (n-C14:0)
2-acyl-glycerophospho-glycerol acyltransferase (n-C14:1)
2-acyl-glycerophospho-glycerol acyltransferase (n-C16:0)
2-acyl-glycerophospho-glycerol acyltransferase (n-C16:1)
2-acyl-glycerophospho-glycerol acyltransferase (n-C18:0)
2-acyl-glycerophospho-glycerol acyltransferase (n-C18:1)
2-Methyl-4-amino-5-hydroxymethylpyrimidine diphosphatase
3-hydroxyacyl-[acyl-carrier-protein] dehydratase (n-C10:0)
3-hydroxyacyl-[acyl-carrier-protein] dehydratase (n-C12:0)
3-hydroxyacyl-[acyl-carrier-protein] dehydratase (n-C12:1)
3-hydroxyacyl-[acyl-carrier-protein] dehydratase (n-C14:0)
3-hydroxyacyl-[acyl-carrier-protein] dehydratase (n-C14:1)
3-hydroxyacyl-[acyl-carrier-protein] dehydratase (n-C16:0)
3-hydroxyacyl-[acyl-carrier-protein] dehydratase (n-C16:1)
3-hydroxyacyl-[acyl-carrier-protein] dehydratase (n-C18:0)
3-hydroxyacyl-[acyl-carrier-protein] dehydratase (n-C18:1)
3-hydroxyacyl-[acyl-carrier-protein] dehydratase (n-C4:0)
3-hydroxyacyl-[acyl-carrier-protein] dehydratase (n-C6:0)
3-hydroxyacyl-[acyl-carrier-protein] dehydratase (n-C8:0)
3-oxoacyl-[acyl-carrier-protein] reductase (n-C10:0)
3-oxoacyl-[acyl-carrier-protein] reductase (n-C12:0)
3-oxoacyl-[acyl-carrier-protein] reductase (n-C12:1)
3-oxoacyl-[acyl-carrier-protein] reductase (n-C14:1)
3-oxoacyl-[acyl-carrier-protein] reductase (n-C16:0)
3-oxoacyl-[acyl-carrier-protein] reductase (n-C16:1)
3-oxoacyl-[acyl-carrier-protein] reductase (n-C18:0)
3-oxoacyl-[acyl-carrier-protein] reductase (n-C18:1)
3-oxoacyl-[acyl-carrier-protein] reductase (n-C4:0)
3-oxoacyl-[acyl-carrier-protein] reductase (n-C6:0)
3-oxoacyl-[acyl-carrier-protein] reductase (n-C8:0)
3-oxoacyl-[acyl-carrier-protein] synthase (n-C10:0)
3-oxoacyl-[acyl-carrier-protein] synthase (n-C12:0)
3-oxoacyl-[acyl-carrier-protein] synthase (n-C12:1)
3-oxoacyl-[acyl-carrier-protein] synthase (n-C14:1)
3-oxoacyl-[acyl-carrier-protein] synthase (n-C16:0)
3-oxoacyl-[acyl-carrier-protein] synthase (n-C16:1)
3-oxoacyl-[acyl-carrier-protein] synthase (n-C18:0)
3-oxoacyl-[acyl-carrier-protein] synthase (n-C18:1)
3-oxoacyl-[acyl-carrier-protein] synthase (n-C6:0)
3-oxoacyl-[acyl-carrier-protein] synthase (n-C8:0)
5-Methylthio-D-ribose transport via proton diffusion (extracellular to periplasm)
acyl-[acyl-carrier-protein] synthetase (n-C14:0)
acyl-[acyl-carrier-protein] synthetase (n-C14:1)
acyl-[acyl-carrier-protein] synthetase (n-C18:1)
acyl-[acyl-carrier-protein] synthetase (n-C18:0)
acyl-[acyl-carrier-protein] synthetase (n-C10:0)
acyl-[acyl-carrier-protein] synthetase (n-C8:0)
dTDP-N-4-acetamido-4,6-dideoxy-D-galactose transferase
4-aminobutyrate transport in via proton symport (periplasm)
acetate-CoA ligase (ADP-forming)
N-acetylglucosamine kinase
UDP-N-acetylglucosamine:undecaprenylphosphate N-acetylglucosamine -1-phosphate transferase
N-acetylmuramate 6-phosphate hydrolase
UDP-N-acetyl-D-mannosaminuronic acid transferase
Acetyl-CoA ACP transacylase
arabinose modified core oligosaccharide lipid A transport via ABC system (periplasm to extracellular)
acyl-(acyl carrier protein):phosphate acyltransferase (C12:0)
acyl-(acyl carrier protein):phosphate acyltransferase (C14:0)
acyl-(acyl carrier protein):phosphate acyltransferase (C14:1)
acyl-(acyl carrier protein):phosphate acyltransferase (C16:0)
acyl-(acyl carrier protein):phosphate acyltransferase (C16:1)
acyl-(acyl carrier protein):phosphate acyltransferase (C18:0)
acyl-(acyl carrier protein):phosphate acyltransferase (C18:1)
acetyl-CoA synthetase
Na+/Acetate symport (periplasm)
Adenosine deaminase
adenine deaminase
adenylate kinase
adentylate kinase (GTP)
adentylate kinase (ITP)
adenosylmethionine decarboxylase
adenylate cyclase
adenosine kinase
adenosine hydrolase
adenosine transport in via proton symport (periplasm)
ADPribose diphosphatase
adenine phosphoribosyltransferase
adenylosuccinate lyase
N-acetylglucosamine-6-phosphate deacetylase
N-Acetyl-D-glucosamine(anhydrous)N-Acetylmuramyl-tripeptide amidase
N-Acetyl-D-glucosamine(anhydrous)N-Acetylmuramyl-tripeptide amidase (periplasm)
N-Acetyl-D-glucosamine(anhydrous)N-Acetylmuramyl-tripeptide beta -1,4-N-acetylglucosaminidase
GlcNAc-anhMurNAc tripeptide transport in via proton symport (periplasm)
N-Acetyl-D-glucosamine(anhydrous)N-Acetylmuramyl-tetrapeptide amidase
N-Acetyl-D-glucosamine(anhydrous)N-Acetylmuramyl-tetrapeptide amidase (periplasm)
N-Acetyl-D-glucosamine(anhydrous)N-Acetylmuramyl-tetrapeptide L,D-carboxypeptidase
N-Acetyl-D-glucosamine(anhydrous)N-Acetylmuramyl-tetrapeptide beta -1,4-N-acetylglucosaminidase
GlcNAc-anhMurNAc tetrapeptide transport in via proton symport (periplasm)
N-Acetyl-D-glucosamine(anhydrous)N-Acetylmuramyl beta -1,4-N-acetylglucosaminidase
ADP-D-glycero-D-manno-heptose epimerase
GlcNAc-anhMurNAc transport in via proton symport (periplasm)
1-tetradecanoyl-sn-glycerol 3-phosphate O-acyltransferase (n-C12:0)
1-tetradecanoyl-sn-glycerol 3-phosphate O-acyltransferase (n-C14:0)
1-tetradec-7-enoyl-sn-glycerol 3-phosphate O-acyltransferase (n-C14:1)
1-octadecanoyl-sn-glycerol 3-phosphate O-acyltransferase (n-C18:0)
1-octadec-7-enoyl-sn-glycerol 3-phosphate O-acyltransferase (n-C18:1)
phosphoribosylaminoimidazole carboxylase
phosphoribosylaminoimidazole carboxylase (mutase rxn)
D-alanine-D-alanine dipeptidase
D-alanine transaminase
alanine transaminase
L-alanine transport via ABC system (periplasm)
L-alanine transport in via proton symport (periplasm)
L-alanine transport in via sodium symport (periplasm)
aldehyde dehydrogenase (acetaldehyde, NAD)
aldose reductase (methylglyoxal)
aldose reductase (acetol)
anhydrous-N-Acetylmuramyl-tripeptide amidase
anhydrous-N-Acetylmuramyl-tetrapeptide amidase
anhydrous-N-Acetylmuramyl-tetrapeptide L,D-carboxypeptidase
S-adenosylmethione:2-demthylmenaquinole methyltransferase (menaquinone 8)
AMP nucleosidase
GlcNAc-anhMurNAc transport via diffusion (extracellular to periplasm)
1,6-anhydrous-N-Acetylmuramate kinase
L-2-amino-3-oxobutanoate decarboxylation (spontaneous)
Ap4A hydrolase
Ap4A synthetase
acyl-phosphate:glycerol-3-phosphate acyltransferase (C12:0)
acyl-phosphate:glycerol-3-phosphate acyltransferase (C14:0)
acyl-phosphate:glycerol-3-phosphate acyltransferase (C14:1)
acyl-phosphate:glycerol-3-phosphate acyltransferase (C16:0)
acyl-phosphate:glycerol-3-phosphate acyltransferase (C16:1)
acyl-phosphate:glycerol-3-phosphate acyltransferase (C18:0)
acyl-phosphate:glycerol-3-phosphate acyltransferase (C18:1)
acylphosphatase (C12:0)
acylphosphatase (C14:0)
acylphosphatase (C14:1)
acylphosphatase (C16:0)
acylphosphatase (C16:1)
acylphosphatase (C18:0)
acylphosphatase (C18:1)
L-arabinose transport via ABC system (periplasm)
L-arabinose transport via proton symport (periplasm)
L-arabinose transport via proton antiport (periplasm)
arginine decarboxylase
L-arginine transport via ABC system (periplasm)
L-asparaginase
asparagine synthase (glutamine-hydrolysing)
L-aspartate oxidase
L-aspartate oxidase
L-aspartate oxidase
L-aspartate oxidase
L-aspartase
L-aspartate transport via ABC system (periplasm)
Aspartate transport via proton symport (2 H) (periplasm)
L-asparate transport via proton symport (3 H) (periplasm)
L-aspartate transport in via proton symport (periplasm)
Arginine succinyltransferase
L-allo-threonine dehydrogenase
ATP amine hydrolysis (spontaneous)
calcium (Ca+2) transport out via proton antiport (periplasm)
Lysine/Cadaverine antiporter (periplasm)
Cob(1)alamin transport via ABC system (periplasm)
Cob(1)alamin transport via ton system (extermal)
cob(I)alamin adenosyltransferase
carbamoyl-phosphate synthase (glutamine-hydrolysing)
Cadmium (Cd+2) ABC transporter (periplasm)
cadmium (Cd+2) transport out via proton antiport (periplasm)
cadmium (+2) transport in via permease (no H+)
CDP-Diacylglycerol pyrophostatase (n-C12:0)
CDP-Diacylglycerol pyrophostatase (n-C14:0)
CDP-Diacylglycerol pyrophostatase (n-C14:1)
CDP-Diacylglycerol pyrophostatase (n-C16:0)
CDP-Diacylglycerol pyrophostatase (n-C16:1)
CDP-Diacylglycerol pyrophostatase (n-C18:0)
CDP-Diacylglycerol pyrophostatase (n-C18:1)
cold lipid A transport via ABC system (periplasm to extracellular)
cardiolipin synthase (periplasmic, n-C12:0)
cardiolipin synthase (periplasmic, n-C14:0)
cardiolipin synthase (periplasmic, n-C14:1)
cardiolipin synthase (periplasmic, n-C16:0)
cardiolipin synthase (periplasmic, n-C16:1)
cardiolipin synthase (periplasmic, n-C18:0)
cardiolipin synthase (periplasmic, n-C18:1)
Chloramphenicol transport via diffusion (extracellular to periplasm)
Chloramphenicol transport via TolC system
Cobalt (Co+2) ABC transporter (periplasm)
cobalt (Co+2) transport out via proton antiport (periplasm)
Lipid A core kinase (periplasm)
core oligosaccharide lipid A diphosphate transport via ABC system (periplasm to extracellular)
core oligosaccharide lipid A transport via ABC system (periplasm)
core oligosaccharide lipid A transport via ABC system (periplasm to extracellular)
coproporphyrinogen oxidase (O2 required)
D-carnitine transport via ABC system (periplasm)
D-carnitine outward transport (H+ antiport)
L-carnitine transport via ABC system (periplasm)
L-carnitine outward transport (H+ antiport)
L-carnitine/D-carnitine antiporter (periplasm)
crotonobetaine transport via ABC system (periplasm)
cronobetaine outward transport (H+ antiport)
Copper (Cu+2) ABC transporter (periplasm)
L-cysteine export via ABC system (cytoplasm to periplasm)
cytochrome oxidase bd (menaquinol-8: 2 protons) (periplasm)
Cytidine hydrolase
cytidine transport in via proton symport (periplasm)
cytidine transport in via proton symport, reversible (periplasm)
cytidylate kinase (dCMP)
D-Amino acid dehydrogenase
Deoxyadenosine deaminase
deoxyadenylate kinase
diacylglycerol kinase (n-C12:0)
diacylglycerol kinase (n-C14:0)
diacylglycerol kinase (n-C14:1)
diacylglycerol kinase (n-C16:0)
diacylglycerol kinase (n-C16:1)
diacylglycerol kinase (n-C18:0)
diacylglycerol kinase (n-C18:1)
1,5-Diaminopentane transport via diffusion (extracellular to periplasm)
CDP-diacylglycerol synthetase (n-C12:0)
CDP-diacylglycerol synthetase (n-C14:0)
CDP-diacylglycerol synthetase (n-C14:1)
CDP-diacylglycerol synthetase (n-C18:0)
CDP-diacylglycerol synthetase (n-C18:1)
dATP amine hydrolysis (spontaneous)
dCTP deaminase
deoxyguanylate kinase (dGMP:ATP)
Dihydroxyacetone phosphotransferase
2,3-dihydro-2,3-dihydroxybenzoate dehydrogenase
1,4-dihydroxy-2-naphthoate octaprenyltransferase
1,4-dihydroxy-2-napthoyl-CoA synthase
1,4-dihydroxy-2-napthoyl-CoA thioesterase
dihydoorotic acid dehydrogenase (quinone8)
dihydroorotic acid (menaquinone-8)
1-hydroxy-2-methyl-2-(E)-butenyl 4-diphosphate reductase (dmpp)
3-Dimethylubiquinonol 3-methyltransferase
Doxorubicin transport via diffusion (extracellular to periplasm)
Doxorubicin transport via TolC system
dUTP diphosphatase
enoyl-[acyl-carrier-protein] reductase (NADH) (n-C10:0)
enoyl-[acyl-carrier-protein] reductase (NADPH) (n-C10:0)
enoyl-[acyl-carrier-protein] reductase (NADH) (n-C12:0)
enoyl-[acyl-carrier-protein] reductase (NADPH) (n-C12:0)
enoyl-[acyl-carrier-protein] reductase (NADH) (n-C12:1)
enoyl-[acyl-carrier-protein] reductase (NADPH) (n-C12:1)
enoyl-[acyl-carrier-protein] reductase (NADH) (n-C14:0)
enoyl-[acyl-carrier-protein] reductase (NADPH) (n-C14:0)
enoyl-[acyl-carrier-protein] reductase (NADH) (n-C14:1)
enoyl-[acyl-carrier-protein] reductase (NADPH) (n-C14:1)
enoyl-[acyl-carrier-protein] reductase (NADH) (n-C16:0)
enoyl-[acyl-carrier-protein] reductase (NADPH) (n-C16:0)
enoyl-[acyl-carrier-protein] reductase (NADH) (n-C16:1)
enoyl-[acyl-carrier-protein] reductase (NADPH) (n-C16:1)
enoyl-[acyl-carrier-protein] reductase (NADH) (n-C18:0)
enoyl-[acyl-carrier-protein] reductase (NADPH) (n-C18:0)
enoyl-[acyl-carrier-protein] reductase (NADH) (n-C18:1)
enoyl-[acyl-carrier-protein] reductase (NADPH) (n-C18:1)
enoyl-[acyl-carrier-protein] reductase (NADH) (n-C4:0)
enoyl-[acyl-carrier-protein] reductase (NADPH) (n-C4:0)
enoyl-[acyl-carrier-protein] reductase (NADH) (n-C6:0)
enoyl-[acyl-carrier-protein] reductase (NADPH) (n-C6:0)
enoyl-[acyl-carrier-protein] reductase (NADH) (n-C8:0)
enoyl-[acyl-carrier-protein] reductase (NADPH) (n-C8:0)
enterobacterial common antigen (x4) core oligosaccharide lipid A transport via ABC system (periplasm to extracellular)
enterobacterial common antigen (x4) O-antigen ligase (periplasm)
enterobacterial common antigen polymerase (periplasm)
enterobacterial common antigen polymerase (periplasm)
enterobacterial common antigen polymerase (periplasm)
enterobacterial common antigen transferase (flippase, cytoplasm to periplasm)
Endotoxin Synthesis (lauroyl transferase)
Endotoxin Synthesis (myristoyl transferase)
Endotoxin Synthesis (palmitoleoyl ACP)
Endotoxin Synthesis (myristoyl transferase)
phosphoethanolamine lipid A transport via ABC system (periplasm to extracellular)
Enterochelin Esterase
D-fructose 6-phosphate phosphatase
fatty-acyl-ACP hydrolase
fatty-acyl-ACP hydrolase
fatty-acyl-ACP hydrolase
fatty-acyl-ACP hydrolase
fatty-acyl-ACP hydrolase
fatty-acyl-ACP hydrolase
fatty-acyl-ACP hydrolase
fatty-acid-CoA thioesterase (decanoate)
fatty-acid-CoA thioesterase (tetradecanoate)
fatty-acid-CoA thioesterase (tetradecenoate)
fatty-acid-CoA thioesterase (octadecanoate)
fatty-acid-CoA thioesterase (octadecenoate)
fatty-acid-CoA thioesterase (octanoate)
fatty-acid-CoA ligase (hexanoate transport via vectoral Co-A coupling)
FAD reductase
Sedoheptulose 1,7-bisphosphate D-glyceraldehyde-3-phosphate-lyase
formate dehydrogenase (quinone-8) (periplasm)
iron (II) transport via ABC system (periplasm)
iron (II) transport in via proton symport (periplasm)
iron (+2) transport in via permease (no H+)
ferroxamine reductase
ferroxamine reductase
ferroxamine reductase
flavin reductase
flavin reductase (NAD)
FMN reductase
Aminomethyltransferase
formate transport via proton symport (uptake only, periplasm)
fumarate reductase
Fusidic acid transport via diffusion (extracellular to periplasm)
Fusidic acid transport via TolC system
glucose-1-phosphate thymidylyltransferase
glycerol-3-phosphate acyltransferase (C12:0)
glycerol-3-phosphate acyltransferase (C14:0)
glycerol-3-phosphate acyltransferase (C14:1)
glycerol-3-phosphate acyltransferase (C16:0)
glycerol-3-phosphate acyltransferase (C16:1)
glycerol-3-phosphate acyltransferase (C18:0)
glycerol-3-phosphate acyltransferase (C18:1)
glycerol-3-phosphate dehydrogenase (ubiquinone-8)
glycerol-3-phosphate dehydrogenase (menaquinone-8)
glycerol-3-phosphate dehydrogenase (demethylmenaquinone-8)
sn-glycerol-3-phosphoethanolamine transport via ABC system (periplasm)
sn-glycerol-3-phosphoglycerol transport via ABC system (periplasm)
glycerol-3-phosphatase
glucose-6-phosphate phosphatase
galactosyltransferase I (LPS core synthesis)
UTP-glucose-1-phosphate uridylyltransferase (irreversible)
phosphoribosylglycinamide formyltransferase
GAR transformylase-T
GDP diphosphokinase
GDP-mannose mannosyl hydrolase
GDP-mannose phyrophosphatase
guanosine 3'-diphosphate 5'-triphosphate 3'-diphosphatase
gamma-glutamyl-gamma aminobutyric acid dehydrogenase
gamma-glutamyl-gamma-aminobutyric acid hydrolase
gamma glutamyl putrescine oxidase
gamma glutamyl putrescine synthase
1,4-alpha-glucan branching enzyme (glycogen -> bglycogen)
glycogen phosphorylase
glycogen phosphorylase
glycogen synthase (ADPGlc)
glucosyltransferase I (LPS core synthesis)
glucosyltransferase II (LPS core synthesis)
glucosyltransferase III (LPS core synthesis)
D-glucose transport via ABC system (periplasm)
D-glucose transport via PEP:Pyr PTS (periplasm)
D-glucose transport in via proton symport (periplasm)
D-glucose transport via diffusion (extracellular to periplasm) irreversible
glycogen debranching enzyme (bglycogen -> glycogen)
glucose-1-phosphate adenylyltransferase
gamma-glutamylcysteine synthetase
glutaminase
L-glutamate transport via ABC system (periplasm)
Na+/glutamate symport (periplasm)
sn-Glycerol 3-phosphate transport via ABC system (periplasm)
glycerate kinase
glycerate kinase
Glycolate dehydrogenase (NADP)
glycolate transport via sodium symport (periplasm)
Glycolate oxidase
Glycolate oxidase
Glycolate oxidase
hydroxyacylglutathione hydrolase
glycine transport in via proton symport (periplasm)
glycine transport in via sodium symport (periplasm)
D-glycero-D-manno-hepose 1-phosphate adenyltransferase
D-glycero-D-manno-heptose 7-phosphate kinase
D-glycero-D-manno-heptose 1,7-bisphosphate phosphatase
gluconokinase
Glycerophosphodiester phosphodiesterase (Glycerophosphoethanolamine)
Glycerophosphodiester phosphodiesterase (Glycerophosphoglycerol)
glutaredoxin reductase
guanosine kinase
Glutathionylspermidine amidase
Glutathionylspermidine synthetase
glutathione oxidoreductase
glutathione peridoxase
glutathione export via ABC system (cytoplasm to periplasm)
Reduced glutathione via ABC system (periplasm)
glutathione synthetase
guanosine-5'-triphosphate,3'-diphosphate diphosphatase
GTP diphosphokinase
GTP amine hydrolysis (spontaneous)
guanine phosphoribosyltransferase
guanine transport in via proton symport (periplasm)
h2s transport (periplasm)
h2s transport via diffusion (extracellular to periplasm)
homocysteine S-methyltransferase
Heme O synthase
LPS heptose kinase I (LPS core synthesis)
LPS heptose kinase II (LPS core synthesis)
heptosyltransferase I (LPS core synthesis)
heptosyltransferase II (LPS core synthesis)
heptosyltransferase III (LPS core synthesis)
heptosyltransferase IV (LPS core synthesis)
hexokinase (D-glucose:ATP)
L-histidine transport via ABC system (periplasm)
hydroxypyruvate isomerase
Hydroxypyruvate reductase (NADH)
Hydroxypyruvate reductase (NADPH)
Acetyl-CoA:hexanoate-CoA transferase
hypoxanthine phosphoribosyltransferase (Hypoxanthine)
ISC [2Fe-2S] Synthesis
ISC [2Fe-2S] Synthesis II
ISC [2Fe-2S] Transfer
ISC [4Fe-4S] Reduction
ISC [4Fe-4S] Transfer
isochorismate synthase
Isochorismate Synthase
isochorismatase
L-indonate 5-dehydrogenase (NADP)
L-isoleucine transport via ABC system (periplasm)
Indole transport via proton symport, irreversible (periplasm)
Inosine hydrolase
insosine kinase
inosine transport in via proton symport (periplasm)
isopentenyl-diphosphate D-isomerase
1-hydroxy-2-methyl-2-(E)-butenyl 4-diphosphate reductase (ipdp)
beta-ketoacyl-ACP synthase
beta-ketoacyl-ACP synthase (2)
Potassium ABC transporter (periplasm)
potassium transport out via proton antiport (periplasm)
L-Lactate dehydrogenase (ubiquinone)
L-Lactate dehydrogenase (menaquinone)
4-amino-4-deoxy-L-arabinotransferase (LPS lipid A modification, periplasmic face of membrane))
Lactose transport via proton aniport (periplasm)
Lactose transport via proton symport (periplasm)
D-lactate dehydrogenase
L-leucine transport via ABC system (periplasm)
lactoylglutathione lyase
lipid (cold) A transport via ABC system (periplasm)
lipid A transport via ABC system (periplasm)
lipid A transport via ABC system (periplasm to extracellular)
Lipoyl(octanoyl) transferase
Lipoate synthase
Lysophospholipase L1 (2-acylglycerophosphotidate, n-C12:0) (periplasm)
Lysophospholipase L1 (2-acylglycerophosphotidate, n-C14:0) (periplasm)
Lysophospholipase L1 (2-acylglycerophosphotidate, n-C14:1) (periplasm)
Lysophospholipase L1 (2-acylglycerophosphotidate, n-C16:0) (periplasm)
Lysophospholipase L1 (2-acylglycerophosphotidate, n-C16:1) (periplasm)
Lysophospholipase L1 (2-acylglycerophosphotidate, n-C18:0) (periplasm)
Lysophospholipase L1 (2-acylglycerophosphotidate, n-C18:1) (periplasm)
Lysophospholipase L1 (2-acylglycerophosphoethanolamine, n-C12:0) (periplasm)
Lysophospholipase L1 (2-acylglycerophosphoethanolamine, n-C14:0) (periplasm)
Lysophospholipase L1 (2-acylglycerophosphoethanolamine, n-C14:1) (periplasm)
Lysophospholipase L1 (2-acylglycerophosphoethanolamine, n-C16:0) (periplasm)
Lysophospholipase L1 (2-acylglycerophosphoethanolamine, n-C16:1) (periplasm)
Lysophospholipase L1 (2-acylglycerophosphoethanolamine, n-C18:0) (periplasm)
Lysophospholipase L1 (2-acylglycerophosphoethanolamine, n-C18:1) (periplasm)
Lysophospholipase L1 (2-acylglycerophosphoglycerol, n-C12:0) (periplasm)
Lysophospholipase L1 (2-acylglycerophosphoglycerol, n-C14:0) (periplasm)
Lysophospholipase L1 (2-acylglycerophosphoglycerol, n-C14:1) (periplasm)
Lysophospholipase L1 (2-acylglycerophosphoglycerol, n-C16:0) (periplasm)
Lysophospholipase L1 (2-acylglycerophosphoglycerol, n-C16:1) (periplasm)
Lysophospholipase L1 (2-acylglycerophosphoglycerol, n-C18:0) (periplasm)
Lysophospholipase L1 (2-acylglycerophosphoglycerol, n-C18:1) (periplasm)
Lysophospholipase L2 (2-acylglycerophosphotidate, n-C12:0)
Lysophospholipase L2 (2-acylglycerophosphotidate, n-C14:0)
Lysophospholipase L2 (2-acylglycerophosphotidate, n-C14:1)
Lysophospholipase L2 (2-acylglycerophosphotidate, n-C16:0)
Lysophospholipase L2 (2-acylglycerophosphotidate, n-C16:1)
Lysophospholipase L2 (2-acylglycerophosphotidate, n-C18:0)
Lysophospholipase L2 (2-acylglycerophosphotidate, n-C18:1)
Lysophospholipase L2 (2-acylglycerophosphoethanolamine, n-C12:0)
Lysophospholipase L2 (2-acylglycerophosphoethanolamine, n-C14:0)
Lysophospholipase L2 (2-acylglycerophosphoethanolamine, n-C14:1)
Lysophospholipase L2 (2-acylglycerophosphoethanolamine, n-C16:0)
Lysophospholipase L2 (2-acylglycerophosphoethanolamine, n-C16:1)
Lysophospholipase L2 (2-acylglycerophosphoethanolamine, n-C18:0)
Lysophospholipase L2 (2-acylglycerophosphoethanolamine, n-C18:1)
Lysophospholipase L2 (2-acylglycerophosphoglycerol, n-C12:0)
Lysophospholipase L2 (2-acylglycerophosphoglycerol, n-C14:0)
Lysophospholipase L2 (2-acylglycerophosphoglycerol, n-C14:1)
Lysophospholipase L2 (2-acylglycerophosphoglycerol, n-C16:0)
Lysophospholipase L2 (2-acylglycerophosphoglycerol, n-C16:1)
Lysophospholipase L2 (2-acylglycerophosphoglycerol, n-C18:0)
Lysophospholipase L2 (2-acylglycerophosphoglycerol, n-C18:1)
lysine decarboxylase
L-lysine transport via ABC system (periplasm)
L-lysine transport out via proton antiport (cytoplasm to periplasm)
Malonyl-ACP decarboxylase
Malate transport via proton symport (3 H) (periplasm)
mannose-1-phosphate guanylyltransferase (GDP)
2-methylcitrate dehydratase
methylisocitrate lyase
2-methylcitrate synthase
murein crosslinking transpeptidase 1B:(A2pm->A2pm) (periplasm)
murein crosslinking transpeptidase 1A:(A2pm->D-ala) (periplasm)
murein D,D-carboxypeptidase (murein5px4p) (periplasm)
murein D,D-carboxypeptidase (murein5px4px4p) (periplasm)
murein D,D-carboxypeptidase (murein5p5p) (periplasm)
murein D,D-carboxypeptidase (murein5p4p) (periplasm)
murein D,D-carboxypeptidase (murein5p3p) (periplasm)
murein D,D-endopeptidase (murein4px4p) (periplasm)
murein D,D-endopeptidase (murein3px4p) (periplasm)
murein D,D-endopeptidase (murein5px4p) (periplasm)
murein D,D-endopeptidase (murein4px4px4p) (periplasm)
Malate dehydrogenase (ubiquinone 8 as acceptor)
malic enzyme (NAD)
melibiose transport in via symport (periplasm)
melibiose transport in via antiport (periplasm)
methionine oxidation (spontaneous)
methionine oxidation 2 (spontaneous)
magnesium (+2) transport in via diffusion
Magnesium (Mg+2) ABC transporter (ubtake, periplasm)
2-methylisocitrate dehydratase
Minocycline transport via diffusion (extracellular to periplasm)
Minocycline transport via TolC system
Maltodextrin glucosidase (maltopentaose)
Maltodextrin glucosidase (maltohexaose)
Maltodextrin glucosidase (maltoheptaose)
murein lytic transglycosylase (murein4p4p) (periplasm)
murein lytic transglycosylase (murein4p3p) (periplasm)
murein lytic transglycosylase (murein3p3p) (periplasm)
murein lytic transglycosylase (murein4px4p4p) (periplasm)
Maltodextrin phosphorylase (maltoheptaose)
Methylmalonyl-CoA decarboxylase
Methylmalonyl-CoA mutase
manganese (Mn+2) transport out via proton antiport (periplasm)
manganese transport in via permease (no H+)
mannose 6-phosphate phosphatase
manganese (Mn+2) transport in via proton symport (periplasm)
3-deoxy-D-manno-octulosonic acid transferase III (LPS core biosynthesis)
molybdopterin cytidine dinucleotide synthase
molybdopterin guanine dinucleotide synthase
murein polymerizing transglycosylase 2 (three linked units)
methylthioadenosine nucleosidase
N-acetylornithine deacetylase
NAD diphosphatase
NADH dehydrogenase (menaquinone-8 & 0 protons)
NADH dehydrogenase (ubiquinone-8 )
NADH dehydrogenase (demethylmenaquinone-8 & 0 protons)
NADPH Quinone Reductase (Ubiquinone-8)
NADPH Quinone Reductase (Menaquinone-8)
NADPH Quinone Reductase (2-Demethylmenaquinone-8)
NAD transhydrogenase
nicotinic acid mononucleotide pyrophosphorylase
sodium proton antiporter (H:NA is 1.5) (periplasm)
sodium proton antiporter (H:NA is 2) (periplasm)
sodium transport out via proton antiport (cytoplasm to periplasm)
nucleoside-diphosphate kinase (ATP:GDP)
nucleoside-diphosphate kinase (ATP:dGDP)
nucleoside-diphosphate kinase (ATP:dUDP)
nucleoside-diphosphate kinase (ATP:dCDP)
nucleoside-diphosphate kinase (ATP:dADP)
Nickle (Ni+2) ABC transporter (periplasm)
nickle (Ni+2) transport out via proton antiport (periplasm)
nickel (+2) transport in via permease (no H+)
nickel transport via ABC system (uptake, periplasm)
nicotinamide-nucleotide adenylyltransferase
nicotinamidase
Novobiocin transport via diffusion (extracellular to periplasm)
Novobiocin transport via TolC system
5'-nucleotidase (dUMP)
5'-nucleotidase (XMP)
5'-nucleotidase (dIMP)
5'-nucleotidase (dCMP)
5'-nucleotidase (CMP)
5'-nucleotidase (dAMP)
5'-nucleotidase (AMP)
5'-nucleotidase (dGMP)
5'-nucleotidase (GMP)
nucleoside-triphosphatase (ATP)
nucleoside-triphosphatase (ITP)
nucleoside-triphosphatase (GTP)
nucleoside-triphosphatase (CTP)
Nucleoside triphosphate pyrophosphorylase (dgtp)
Nucleoside triphosphate pyrophosphorylase (ditp)
Nucleoside triphosphate pyrophosphorylase (xtp)
Nucleoside triphosphate pyrophosphorylase (gtp)
Nucleoside triphosphate pyrophosphorylase (dctp)
Nucleoside triphosphate pyrophosphorylase (ctp)
Nucleoside triphosphate pyrophosphorylase (datp)
Nucleoside triphosphate pyrophosphorylase (atp)
Nucleoside triphosphate pyrophosphorylase (dttp)
Nucleoside triphosphate pyrophosphorylase (utp)
Nucleoside triphosphate pyrophosphorylase (itp)
Nucleoside triphosphate tripolyhydrolase
Nucleoside triphosphate tripolyhydrolase
oxaloacetate decarboxylase
2-Oxobutanoate formate lyase
Octanoate non-lipoylated apo domain ligase
2-octaprenyl-6-hydroxyphenol methylase
2-Octaprenyl-6-methoxy-benzoquinol methylase
2-Octaprenyl-3-methyl-6-methoxy-1,4-benzoquinol hydroxylase
2-octaprenyl-6-methoxyphenol hydroxylase
2-Octaprenylphenol hydroxylase
ornithine transport via ABC system (periplasm)
phosphatidate transport via ABC system (n-C12:0, periplasm)
phosphatidate transport via ABC system (n-C14:0, periplasm)
phosphatidate transport via ABC system (n-C14:1, periplasm)
phosphatidate transport via ABC system (n-C16:0, periplasm)
phosphatidate transport via ABC system (n-C16:1, periplasm)
phosphatidate transport via ABC system (n-C18:0, periplasm)
phosphatidate transport via ABC system (n-C18:1, periplasm)
Phosphatidate phosphatase (n-C12:0)
Phosphatidate phosphatase (periplasmic, n-C12:0)
Phosphatidate phosphatase (n-C14:0)
Phosphatidate phosphatase (periplasmic, n-C14:0)
Phosphatidate phosphatase (n-C14:1)
Phosphatidate phosphatase (periplasmic, n-C14:1)
Phosphatidate phosphatase (n-C16:0)
Phosphatidate phosphatase (periplasmic, n-C16:0)
Phosphatidate phosphatase (n-C16:1)
Phosphatidate phosphatase (periplasmic, n-C16:1)
Phosphatidate phosphatase (n-C18:0)
Phosphatidate phosphatase (periplasmic, n-C18:0)
Phosphatidate phosphatase (n-C18:1)
Phosphatidate phosphatase (periplasmic, n-C18:1)
phosphoadenylyl-sulfate reductase (thioredoxin)
phosphoadenylyl-sulfate reductase (glutaredoxin)
3',5'-cyclic-nucleotide phosphodiesterase
3',5'-cyclic-nucleotide phosphodiesterase
pyridoxine 5'-phosphate oxidase
Pyridoxine 5-phosphate phosphatase
phosphatidylethanolamine transport via ABC system (n-C12:0, periplasm)
phosphatidylethanolamine transport via ABC system (n-C14:0, periplasm)
phosphatidylethanolamine transport via ABC system (n-C14:1, periplasm)
phosphatidylethanolamine transport via ABC system (n-C18:0, periplasm)
phosphatidylethanolamine transport via ABC system (n-C18:1, periplasm)
phosphoethanolamine transferase (c-C16:1)
phosphoethanolamine transferase (c-C16:1)
phosphofructokinase
phosphofructokinase (s7p)
phosphatidylglycerol transport via ABC system (n-C12:0, periplasm)
phosphatidylglycerol transport via ABC system (n-C14:0, periplasm)
phosphatidylglycerol transport via ABC system (n-C14:1, periplasm)
phosphatidylglycerol transport via ABC system (n-C16:0, periplasm)
phosphatidylglycerol transport via ABC system (n-C16:1, periplasm)
phosphatidylglycerol transport via ABC system (n-C18:0, periplasm)
phosphatidylglycerol transport via ABC system (n-C18:1, periplasm)
phosphatidylglycerophosphate transport via ABC system (n-C12:0, periplasm)
phosphatidylglycerophosphate transport via ABC system (n-C14:0, periplasm)
phosphatidylglycerophosphate transport via ABC system (n-C14:1, periplasm)
phosphatidylglycerophosphate transport via ABC system (n-C16:0, periplasm)
phosphatidylglycerophosphate transport via ABC system (n-C16:1, periplasm)
phosphatidylglycerophosphate transport via ABC system (n-C18:0, periplasm)
phosphatidylglycerophosphate transport via ABC system (n-C18:1, periplasm)
phosphatidylglycerol phosphate phosphatase (n-C14:0)
phosphatidylglycerol phosphate phosphatase (periplasm, n-C14:0)
phosphatidylglycerol phosphate phosphatase (n-C14:0)
phosphatidylglycerol phosphate phosphatase (periplasm, n-C14:0)
phosphatidylglycerol phosphate phosphatase (n-C14:1)
phosphatidylglycerol phosphate phosphatase (periplasm, n-C14:1)
phosphatidylglycerol phosphate phosphatase (n-C16:0)
phosphatidylglycerol phosphate phosphatase (periplasm, n-C16:0)
phosphatidylglycerol phosphate phosphatase (n-C16:1)
phosphatidylglycerol phosphate phosphatase (periplasm, n-C16:1)
phosphatidylglycerol phosphate phosphatase (n-C18:0)
phosphatidylglycerol phosphate phosphatase (periplasm, n-C18:0)
phosphatidylglycerol phosphate phosphatase (n-C18:1)
phosphatidylglycerol phosphate phosphatase (periplasm, n-C18:1)
Phosphatidylglycerol synthase (n-C12:0)
Phosphatidylglycerol synthase (n-C14:0)
Phosphatidylglycerol synthase (n-C14:1)
Phosphatidylglycerol synthase (n-C16:0)
Phosphatidylglycerol synthase (n-C16:1)
Phosphatidylglycerol synthase (n-C18:0)
Phosphatidylglycerol synthase (n-C18:1)
protoheme transport via ABC system (periplasm)
phosphate transport via ABC system (uptake, periplasm)
Phospholipase A1 (phosphatidate, n-C12:0) (periplasm)
Phospholipase A1 (phosphatidate, n-C14:0) (periplasm)
Phospholipase A1 (phosphatidate, n-C14:1) (periplasm)
Phospholipase A1 (phosphatidate, n-C16:0) (periplasm)
Phospholipase A1 (phosphatidate, n-C16:1) (periplasm)
Phospholipase A1 (phosphatidate, n-C18:0) (periplasm)
Phospholipase A1 (phosphatidate, n-C18:1) (periplasm)
Phospholipase A1 (phosphatidylethanolamine, n-C12:0) (periplasm)
Phospholipase A1 (phosphatidylethanolamine, n-C14:0) (periplasm)
Phospholipase A1 (phosphatidylethanolamine, n-C14:1) (periplasm)
Phospholipase A1 (phosphatidylethanolamine, n-C16:0) (periplasm)
Phospholipase A1 (phosphatidylethanolamine, n-C16:1) (periplasm)
Phospholipase A1 (phosphatidylethanolamine, n-C18:0) (periplasm)
Phospholipase A1 (phosphatidylethanolamine, n-C18:1) (periplasm)
Phospholipase A1 (phosphatidylglycerol, n-C12:0) (periplasm)
Phospholipase A1 (phosphatidylglycerol, n-C14:0) (periplasm)
Phospholipase A1 (phosphatidylglycerol, n-C14:1) (periplasm)
Phospholipase A1 (phosphatidylglycerol, n-C16:0) (periplasm)
Phospholipase A1 (phosphatidylglycerol, n-C16:1) (periplasm)
Phospholipase A1 (phosphatidylglycerol, n-C18:0) (periplasm)
Phospholipase A1 (phosphatidylglycerol, n-C18:1) (periplasm)
Phospholipase A2 (phosphatidate, n-C12:0) (periplasm)
Phospholipase A2 (phosphatidate, n-C14:0) (periplasm)
Phospholipase A2 (phosphatidate, n-C14:1) (periplasm)
Phospholipase A2 (phosphatidate, n-C16:0) (periplasm)
Phospholipase A2 (phosphatidate, n-C16:1) (periplasm)
Phospholipase A2 (phosphatidate, n-C18:0) (periplasm)
Phospholipase A2 (phosphatidate, n-C18:1) (periplasm)
Phospholipase A2 (phosphatidylethanolamine, n-C12:0) (periplasm)
Phospholipase A2 (phosphatidylethanolamine, n-C14:0) (periplasm)
Phospholipase A2 (phosphatidylethanolamine, n-C14:1) (periplasm)
Phospholipase A2 (phosphatidylethanolamine, n-C16:0) (periplasm)
Phospholipase A2 (phosphatidylethanolamine, n-C16:1) (periplasm)
Phospholipase A2 (phosphatidylethanolamine, n-C18:0) (periplasm)
Phospholipase A2 (phosphatidylethanolamine, n-C18:1) (periplasm)
Phospholipase A2 (phosphatidylglycerol, n-C12:0) (periplasm)
Phospholipase A2 (phosphatidylglycerol, n-C14:0) (periplasm)
Phospholipase A2 (phosphatidylglycerol, n-C14:1) (periplasm)
Phospholipase A2 (phosphatidylglycerol, n-C16:0) (periplasm)
Phospholipase A2 (phosphatidylglycerol, n-C16:1) (periplasm)
Phospholipase A2 (phosphatidylglycerol, n-C18:0) (periplasm)
Phospholipase A2 (phosphatidylglycerol, n-C18:1) (periplasm)
phosphomannomutase
pyruvate oxidase
inorganic diphosphatase
inorganic triphosphatase
Propionate kinase
phosphoenolpyruvate carboxykinase
Propanoyl-CoA: succinate CoA-transferase
guanosine-3',5'-bis(diphosphate) 3'-diphosphatase
polyphosphate kinase
protoporphyrinogen oxidase (aerobic)
phosphoenolpyruvate synthase
phosphoribosylaminoimidazolesuccinocarboxamide synthase
L-proline transport via ABC system (periplasm)
L-proline reversible transport via proton symport (periplasm)
Na+/Proline-L symporter (periplasm)
Phosphatidylserine decarboxylase (n-C12:0)
Phosphatidylserine decarboxylase (n-C14:0)
Phosphatidylserine decarboxylase (n-C14:1)
Phosphatidylserine decarboxylase (n-C18:0)
Phosphatidylserine decarboxylase (n-C18:1)
Phosphatidylserine syntase (n-C12:0)
Phosphatidylserine syntase (n-C14:0)
Phosphatidylserine syntase (n-C14:1)
Phosphatidylserine syntase (n-C18:0)
Phosphatidylserine syntase (n-C18:1)
Phosphate acetyltransferase
putrescine transport via ABC system (periplasm)
pyridoxamine kinase
pyridoxal kinase
pyridoxine kinase
Pyridoxal 5-phosphate phosphatase
ribose 5-phosphate phosphatase
ribokinase
Rifampin transport via diffusion (extracellular to periplasm)
Rifampin transport via TolC system
rhamnosyltransferase I (LPS core biosynthesis)
ribonucleoside-diphosphate reductase (ADP)
ribonucleoside-diphosphate reductase (ADP) (glutaredoxin)
ribonucleoside-diphosphate reductase (GDP)
ribonucleoside-diphosphate reductase (GDP) (glutaredoxin)
ribonucleoside-diphosphate reductase (CDP)
ribonucleoside-diphosphate reductase (CDP) (glutaredoxin)
ribonucleoside-diphosphate reductase (UDP)
ribonucleoside-diphosphate reductase (UDP) (glutaredoxin)
ribonucleoside-triphosphate reductase (ATP) (flavodoxin)
ribonucleoside-triphosphate reductase (GTP) (flavodoxin)
ribonucleoside-triphosphate reductase (CTP) (flavodoxin)
ribonucleoside-triphosphate reductase (UTP) (flavodoxin)
SUF [2Fe-2S] regeneration
SUF [2Fe-2S] Synthesis
SUF [2Fe-2S] Synthesis II
SUF [2Fe-2S] Transfer
SUF [4Fe-4S] Reduction
SUF [4Fe-4S] Transfer
sedoheptulose 7-phosphate isomerase
Succinylarginine dihydrolase
SUF Cysteine desulfuration
2-succinyl-5-enolpyruvyl-6-hydroxy-3-cyclohexene-1-carboxylate synthase
D-serine deaminase
L-serine deaminase
L-serine via sodium symport (periplasm)
Succinylglutamate desuccinylase
Succinylglutamic semialdehyde dehydrogenase
2-succinyl-6-hydroxy-2,4-cyclohexadiene 1-carboxylate synthase
Succinylornithine transaminase
spermidine transport via ABC system (periplasm)
spermidine transport out via proton antiport (periplasm)
spermidine transport via diffusion (extracellular to periplasm)
spermidine synthase
succinate-semialdehyde dehydrogenase (NAD)
o-succinylbenzoate-CoA ligase
O-succinylbenzoate-CoA synthase
sulfate transport via ABC system (periplasm)
trans-2-decenoyl-ACP isomerase
thiamin pyrophosphatase
dTDP-4-amino-4,6-dideoxy-D-glucose acetyltransferase
dTDP-4-amino-4,6-dideoxy-D-glucose transaminase
dTDP-4-dehydrorhamnose 3,5-epimerase
dTDP-4-dehydrorhamnose reductase
dTDPglucose 4,6-dehydratase
Tetrahydrofolate aminomethyltransferase
hydrogen peroxide reductase (thioredoxin)
thymidine transport in via proton symport (periplasm)
L-allo-Threonine Aldolase
Threonine aldolase
L-threonine transport via ABC system (periplasm)
L-threonine efflux transport via proton antiport (periplasm)
thymidine kinase (ATP:thymidine)
trehalose-6-phosphate hydrolase
trehalose-phosphatase
alpha,alpha-trehalose-phosphate synthase (UDP-forming)
alpha,alpha-trehalase
tryptophan synthase (indoleglycerol phosphate)
tryptophan synthase (indole)
tartronate semialdehyde reductase
Tetracycline transport via diffusion (extracellular to periplasm)
Tetracycline transport via TolC system
UDP-N-acetyl-D-mannosamine oxidoreductase
UDP-N-acetylglucosamine 2-epimerase
undecaprenyl-diphosphatase (periplasm)
UDPglucose 6-dehydrogenase
UDP-glucuronate C-4'' decarboxylase
UDP-4''-ketopentose:UDP-4-amino-4-deoxy-L-arabinose aminotransferase
Ureidoglycolate hydrolase
UDP-L-Ara4N formyltransferase
transport (cytoplasm to periplasm)
UDP-N-acetylmuramoyl-L-alanyl-D-gamma-glutamyl-meso-2,6-diaminopimelate-D-alanine L,D-carboxypeptidase
UDP-N-acetylmuramate:L-alanyl-gamma-D-glutamyl-meso-diaminopimelate-D-alanine ligase
undecaprenyl phosphate-L-Ara4FN formylase
undecaprenyl phosphate-L-Ara4FN transferase
uracil phosphoribosyltransferase
uracil transport in via proton symport (periplasm)
Uridine hydrolase
uridine kinase (GTP:Uridine)
uridine transport in via proton symport (periplasm)
L-valine transport via ABC system (periplasm)
xanthine transport in via proton symport (periplasm)
xanthine phosphoribosyltransferase
Xanthosine hydrolase
Zinc (Zn+2) ABC transporter, efflux (periplasm)
zinc (Zn+2) transport out via proton antiport (periplasm)
zinc transport in via permease (no H+)
zinc (Zn+2) transport via ABC system (periplasm)

## Sheet: ess mets
1-hexadec-9-enoyl-sn-glycerol 3-phosphate
1-hexadecanoyl-sn-glycerol 3-phosphate
2,5-Diamino-6-(ribosylamino)-4-(3H)-pyrimidinone 5'-phosphate
2-C-methyl-D-erythritol 4-phosphate
2-C-methyl-D-erythritol 2,4-cyclodiphosphate
2-Octaprenylphenol
2-phospho-4-(cytidine 5'-diphospho)-2-C-methyl-D-erythritol
3-Octaprenyl-4-hydroxybenzoate
5-O-(1-Carboxyvinyl)-3-phosphoshikimate
4-Aminobenzoate
4-amino-4-deoxychorismate
4-(cytidine 5'-diphospho)-2-C-methyl-D-erythritol
4-Hydroxybenzoate
D-4'-Phosphopantothenate
N-((R)-4-Phosphopantothenoyl)-L-cysteine
4-(1-D-Ribitylamino)-5-aminouracil
5-Amino-4-oxopentanoate
5-Amino-6-(5'-phosphoribitylamino)uracil
5-Amino-6-(5'-phosphoribosylamino)uracil
6-hydroxymethyl dihydropterin
6-hydroxymethyl-dihydropterin pyrophosphate
acyl carrier protein
Acetyl-CoA
N-Acetyl-D-glucosamine 1-phosphate
2-Amino-4-hydroxy-6-(erythro-1,2,3-trihydroxypropyl)dihydropteridine triphosphate
D-Alanyl-D-alanine
AMP
bis-molybdenum cofactor
bis-molybdopterin mono-guanine dinucleotide
CDP-1,2-dihexadec-9-enoylglycerol
CDP-1,2-dihexadecanoylglycerol
chorismate
cyclic pyranopterin monophosphate
Coproporphyrinogen III
3,4-dihydroxy-2-butanone 4-phosphate
7,8-Dihydrofolate
Dihydroneopterin
Dihydroneopterin monophosphate
Dihydropteroate
6,7-Dimethyl-8-(1-D-ribityl)lumazine
Dimethylallyl diphosphate
Dephospho-CoA
dihydrosirohydrochlorin
dTDP
dTMP
1-deoxy-D-xylulose 5-phosphate
Flavin adenine dinucleotide reduced
Flavodoxin reduced
flavodoxin semi oxidized
FMN
Farnesyl diphosphate
Glyceraldehyde 3-phosphate
D-Glucosamine 1-phosphate
D-Glucosamine 6-phosphate
GDP
L-Glutamate 1-semialdehyde
L-Glutamyl-tRNA(Glu)
Glycerol 3-phosphate
GMP
Geranyl diphosphate
1-hydroxy-2-methyl-2-(E)-butenyl 4-diphosphate
cis-hexadec-9-enoyl-[acyl-carrier protein] (n-C16:1)
Hydroxymethylbilane
Isopentenyl diphosphate
IscS sulfur acceptor protein
IscS with bound sulfur
MoaD Protein with bound AMP
MoaD Protein with carboxylate
MoaD Protein with thiocarboxylate
molybdenum cofactor
molybdopterin
adenylated molybdopterin
(2R,4S)-2-methyl-2,3,3,4-tetrahydroxytetrahydrofuran
Sodium
Nicotinamide adenine dinucleotide - reduced
Nicotinamide adenine dinucleotide phosphate - reduced
all-trans-Octaprenyl diphosphate
1,2-dihexadecanoyl-sn-glycerol 3-phosphate
1,2-dihexadec-9-enoyl-sn-glycerol 3-phosphate
Palmitoyl-ACP (n-C16:0ACP)
Pantetheine 4'-phosphate
Phosphoenolpyruvate
(R)-Pantothenate
Porphobilinogen
Protoporphyrin
Protoporphyrinogen IX
phosphatidylserine (dihexadecanoyl, n-C16:0)
phosphatidylserine (dihexadec-9-enoyl, n-C16:1)
Pyruvate
D-Ribulose 5-phosphate
sirohydrochlorin
Shikimate
Shikimate 5-phosphate
Thiamin monophosphate
tRNA (Glu)
Undecaprenyl-diphospho-N-acetylmuramoyl-(N-acetylglucosamine)-L-ala-D-glu-meso-2,6-diaminopimeloyl-D-ala-D-ala
UDP-N-acetyl-3-O-(1-carboxyvinyl)-D-glucosamine
UDP-N-acetyl-D-glucosamine
Undecaprenyl-diphospho-N-acetylmuramoyl-L-alanyl-D-glutamyl-meso-2,6-diaminopimeloyl-D-alanyl-D-alanine
UDP-N-acetylmuramate
Undecaprenyl phosphate
UDP
UDP-N-acetylmuramoyl-L-alanyl-D-gamma-glutamyl-meso-2,6-diaminopimelate
UDP-N-acetylmuramoyl-L-alanyl-D-glutamyl-meso-2,6-diaminopimeloyl-D-alanyl-D-alanine
UMP
Uroporphyrinogen III
Calcium
Chloride
Co2+
potassium
magnesium
Mn2+
Molybdate
nickel
Zinc
Calcium
Chloride
Co2+
Cu2+
potassium
magnesium
Mn2+
Molybdate
two linked disacharide pentapeptide murein units (uncrosslinked, middle of chain)
Sodium
nickel
Zinc

## Sheet: non-ess mets
1,2-Diacyl-sn-glycerol (didodecanoyl, n-C12:0)
1,2-Diacyl-sn-glycerol (ditetradecanoyl, n-C14:0)
1,2-Diacyl-sn-glycerol (ditetradec-7-enoyl, n-C14:1)
1,2-Diacyl-sn-glycerol (dihexadecanoyl, n-C16:0)
1,2-Diacyl-sn-glycerol (dihexadec-9-enoyl, n-C16:1)
1,2-Diacyl-sn-glycerol (dioctadecanoyl, n-C18:0)
1,2-Diacyl-sn-glycerol (dioctadec-11-enoyl, n-C18:1)
(R)-Propane-1,2-diol
1,4-dihydroxy-2-napthoyl-CoA
1,4-alpha-D-glucan
1,5-Diaminopentane
1-dodecanoyl-sn-glycerol 3-phosphate
1-octadec-11-enoyl-sn-glycerol 3-phosphate
1-octadecanoyl-sn-glycerol 3-phosphate
1-tetradec-7-enoyl-sn-glycerol 3-phosphate
1-tetradecanoyl-sn-glycerol 3-phosphate
2,3-Dihydro-2,3-dihydroxybenzoate
2,3-Dihydroxybenzoate
(2,3-Dihydroxybenzoyl)adenylate
2,3-dihydroxybenzoylserine
(S)-2-[5-Amino-1-(5-phospho-D-ribosyl)imidazole-4-carboxamido]succinate
2-Acyl-sn-glycero-3-phosphoethanolamine (n-C12:0)
2-Acyl-sn-glycero-3-phosphoethanolamine (n-C14:0)
2-Acyl-sn-glycero-3-phosphoethanolamine (n-C14:1)
2-Acyl-sn-glycero-3-phosphoethanolamine (n-C16:0)
2-Acyl-sn-glycero-3-phosphoethanolamine (n-C16:1)
2-Acyl-sn-glycero-3-phosphoethanolamine (n-C18:0)
2-Acyl-sn-glycero-3-phosphoethanolamine (n-C18:1)
2-Acyl-sn-glycero-3-phosphoglycerol (n-C12:0)
2-Acyl-sn-glycero-3-phosphoglycerol (n-C14:0)
2-Acyl-sn-glycero-3-phosphoglycerol (n-C14:1)
2-Acyl-sn-glycero-3-phosphoglycerol (n-C16:0)
2-Acyl-sn-glycero-3-phosphoglycerol (n-C16:1)
2-Acyl-sn-glycero-3-phosphoglycerol (n-C18:0)
2-Acyl-sn-glycero-3-phosphoglycerol (n-C18:1)
2-dodecanoyl-sn-glycerol 3-phosphate
2-Dehydro-3-deoxy-D-galactonate
2-Dehydro-3-deoxy-D-galactonate 6-phosphate
2-Dehydro-L-gulonate
[2Fe-1S] desulfurated iron-sulfur cluster
2-hexadec-9-enoyl-sn-glycerol 3-phosphate
2-hexadecanoyl-sn-glycerol 3-phosphate
cis-2-Methylaconitate
2-Methylcitrate
2-octadec-11-enoyl-sn-glycerol 3-phosphate
2-octadecanoyl-sn-glycerol 3-phosphate
2-Octaprenyl-6-methoxy-1,4-benzoquinol
2-Octaprenyl-3-methyl-5-hydroxy-6-methoxy-1,4-benzoquinol
2-Octaprenyl-3-methyl-6-methoxy- 1,4-benzoquinol
2-Octaprenyl-6-methoxyphenol
2-succinyl-5-enolpyruvyl-6-hydroxy-3-cyclohexene-1-carboxylate
2-Succinyl-6-hydroxy-2,4-cyclohexadiene-1-carboxylate
2-tetradec-7-enoyl-sn-glycerol 3-phosphate
2-tetradecanoyl-sn-glycerol 3-phosphate
2'-(5''-triphosphoribosyl)-3'-dephospho-CoA
3',5'-Cyclic GMP
3-Aminoacrylate
3-Dehydro-L-gulonate
3-keto-L-gulonate-6-phosphate
(3R)-3-Hydroxyacyl-[acyl-carrier protein]
(R)-3-hydroxy-cis-dodec-5-enoyl-[acyl-carrier protein]
3-hydroxycinnamic acid
(R)-3-hydroxy-cis-myristol-7-eoyl-[acyl-carrier protein]
(R)-3-hydroxy-cis-palm-9-eoyl-[acyl-carrier protein]
(R)-3-hydroxy-cis-vacc-11-enoyl-[acyl-carrier protein]
(R)-3-Hydroxydodecanoyl-[acyl-carrier protein]
(R)-3-Hydroxydecanoyl-[acyl-carrier protein]
(R)-3-Hydroxyhexanoyl-[acyl-carrier protein]
(R)-3-Hydroxyoctanoyl-[acyl-carrier protein]
(R)-3-Hydroxyoctadecanoyl-[acyl-carrier protein]
R-3-hydroxypalmitoyl-[acyl-carrier protein]
3-Hydroxypropanoate
3-(3-hydroxy-phenyl)propionate
3-oxo-cis-dodec-5-enoyl-[acyl-carrier protein]
3-oxo-cis-myristol-7-eoyl-[acyl-carrier protein]
3-oxo-cis-palm-9-eoyl-[acyl-carrier protein]
3-oxo-cis-vacc-11-enoyl-[acyl-carrier protein]
3-Oxododecanoyl-[acyl-carrier protein]
3-Oxodecanoyl-[acyl-carrier protein]
3-Oxohexanoyl-[acyl-carrier protein]
3-Oxooctanoyl-[acyl-carrier protein]
3-Oxooctadecanoyl-[acyl-carrier protein]
3-Oxohexadecanoyl-[acyl-carrier protein]
4-Hydroxy-L-threonine
5,6-dihydrouracil
5-amino-1-(5-phospho-D-ribosyl)imidazole-4-carboxylate
5-phosphoribosyl-5-carboxyaminoimidazole
5-Formyltetrahydrofolate
5-Methylthioadenosine
5-Methylthio-D-ribose
N1-(5-Phospho-alpha-D-ribosyl)-5,6-dimethylbenzimidazole
N1-Acetylspermidine
Aminoacetone
Acetyl-ACP
N-Acetylanthranilate
Acetol
N-Acetyl-D-glucosamine
N-Acetyl-D-glucosamine 6-phosphate
6-Acetyl-D-glucose
Acetyl-maltose
N-Acetyl-D-mannosamine
N-Acetyl-D-mannosamine 6-phosphate
N-acetylmuramate 6-phosphate
N-Acetylneuraminate
trans-Aconitate
E-3-carboxy-2-pentenedioate 6-methyl ester
Acetoacetyl-ACP
Adenosyl cobinamide
Adenosyl cobinamide phosphate
Adenosylcobalamin
ADPglucose
ADP-D-glycero-D-manno-heptose
ADP-L-glycero-D-manno-heptose
ADPribose
Adenosine-GDP-cobinamide
S-Adenosyl-L-homocysteine
L-Alanyl-tRNA(Ala)
D-Allose
D-Allose 6-phosphate
Allulose 6-phosphate
S-Adenosylmethioninamine
N-Acetyl-D-glucosamine(anhydrous)N-Acetylmuramic acid
N-Acetyl-D-glucosamine(anhydrous)N-Acetylmuramyl-tripeptide
N-Acetyl-D-glucosamine(anhydrous)N-Acetylmuramyl-tetrapeptide
1,6-anhydrous-N-Acetylmuramate
1,6-anhydrous-N-Acetylmuramyl-tripeptide
1,6-anhydrous-N-Acetylmuramyl-tetrapeptide
P1,P4-Bis(5'-adenosyl) tetraphosphate
acyl phosphatidylglycerol (n-C12:0)
acyl phosphatidylglycerol (n-C14:0)
acyl phosphatidylglycerol (n-C14:1)
acyl phosphatidylglycerol (n-C16:0)
acyl phosphatidylglycerol (n-C16:1)
acyl phosphatidylglycerol (n-C18:0)
acyl phosphatidylglycerol (n-C18:1)
1-Aminopropan-2-ol
L-Arabinose
O-acetyl-rhamanosyl-N-acetylglucosamyl-undecaprenyl diphosphate
Arbutin 6-phosphate
aerobactin minus Fe3
L-Arginyl-tRNA(Arg)
L-ascorbate-6-phosphate
L-Asparaginyl-tRNA(Asn)
arsenite
L-Aspartyl-tRNA(Asp)
L-Allo-threonine
adenosine thiamine triphosphate
gamma-butyrobetainyl-CoA
Betaine aldehyde
branching glycogen
Butanal
Butyrate (n-C4:0)
But-2-enoyl-[acyl-carrier protein]
Butyryl-ACP (n-C4:0ACP)
tungsten bispterin cofactor
tungsten bispterin cofactor mono-guanine dinucleotide
tungsten bispterin cofactor guanine dinucleotide
cAMP
Cobinamide
Cob(I)alamin
Carbamate
Cadmium
cis-dodec-5-enoyl-[acyl-carrier protein] (n-C12:1)
cis-dec-3-enoyl-[acyl-carrier protein] (n-C10:1)
7-deaza-7-carboxyguanine
CDP-1,2-didodecanoylglycerol
CDP-1,2-dioctadec-11-enoylglycerol
CDP-1,2-dioctadecanoylglycerol
CDP-1,2-ditetradec-7-enoylglycerol
CDP-1,2-ditetradecanoylglycerol
cis-3-(3-carboxyethyl)-3,5-cyclohexadiene-1,2-diol
cis-3-(3-carboxyethenyl)-3,5-cyclohexadiene-1,2-diol
Choline
diacetylchitobiose-6-phosphate
core oligosaccharide lipid A
cyclopropane phosphatidylethanolamine (dihexadec-9,10-cyclo-anoyl, n-C16:0 cyclo)
cyclopropane phosphatidylethanolamine (dioctadec-11,12-cyclo-anoyl, n-C18:0 cyclo)
cyclopropane phosphatidylglycerol (dihexadec-9,10-cyclo-anoyl, n-C16:0 cyclo)
cyclopropane phosphatidylglycerol (dioctadec-11,12-cyclo-anoyl, n-C18:0 cyclo)
coprogen unloaded (no Fe(III))
6-carboxy-5,6,7,8-tetrahydropterin
L-Carnitine
D-Carnitine
D-carnitinyl-CoA
L-Carnitinyl-CoA
crotonobetaine
crotonobetainyl-CoA
L-Cysteinyl-tRNA(Cys)
5'-Deoxyadenosine
dADP
dAMP
Decanoate (n-C10:0)
Decanoyl-ACP (n-C10:0ACP)
dCDP
dCMP
Dodecanoly-phosphate (n-C12:0)
dGDP
dGMP
Selenodiglutathione
2,3-dihydroxicinnamic acid
Dihydromonapterin
dihydromonapterin-triphosphate
1,4-Dihydroxy-2-naphthoate
4,5-dihydroxy-2,3-pentanedione
dIDP
dIMP
dITP
Dimethyl sulfide
Dimethyl sulfoxide
fused thiol:disulfide interchange protein (oxidized)
fused thiol:disulfide interchange protein (reduced)
dTDP-4-acetamido-4,6-dideoxy-D-galactose
dTDP-4-amino-4,6-dideoxy-D-galactose
dTDP-4-dehydro-6-deoxy-D-glucose
dTDP-4-dehydro-6-deoxy-L-mannose
dTDPglucose
dTDP-L-rhamnose
dUDP
dUTP
Enterochelin
D-Fructose 1-phosphate
Formaldehyde
L-Fuculose 1-phosphate
L-fuculose
Fe(III)hydoxamate, unloaded
Ferrichrome minus Fe(III)
ferroxamine minus Fe(3)
N-Formylmethionyl-tRNA
Formyl-CoA
D-Fructose
L-Fucose
sn-Glycero-3-phosphocholine
sn-Glycero-3-phosphoethanolamine
Glycerophosphoglycerol
sn-Glycero-3-phospho-1-inositol
Glycerophosphoserine
galactosyl-glucosyl-inner core oligosaccharide lipid A
D-Galactose
alpha-D-Galactose 1-phosphate
Galactitol 1-phosphate
glucosyl-O-acetyl-rhamanosyl-N-acetylglucosamyl-undecaprenyl diphosphate
gamma-butyrobetaine
Glycolaldehyde
GDP-4-dehydro-6-deoxy-D-mannose
GDP-L-fucose
GDP-D-mannose
GDP-4-oxo-L-fucose
Guanosine 3'-diphosphate 5'-triphosphate
galactofuranosyl-glucosyl-O-acetyl-rhamanosyl-N-acetylglucosamyl-undecaprenyl diphosphate
gamma-glutamyl-gamma aminobutyric acid
glucosyl-galactosyl-glucosyl-inner core oligosaccharide lipid A
gamma-glutamyl-gamma-butyraldehyde
glucosyl-glucosyl-galactosyl-glucosyl-inner core oligosaccharide lipid A
gamma-glutamyl-putrescine
gamma-hydroxybutyrate
glucosyl-inner core oligosaccharide lipid A
D-Glucose
L-Glutaminyl-tRNA(Gln)
gamma-L-Glutamyl-L-cysteine
Glycine betaine
Glycerol 2-phosphate
glycogen
Glycyl-tRNA(Gly)
D-Glycero-D-manno-heptose 1,7-bisphosphate
D-Glycero-D-manno-heptose 1-phosphate
D-Glycero-D-manno-heptose 7-phosphate
glutaredoxin (oxidized)
glutaredoxin (reduced)
Glutathiolselenolate
Oxidized glutathione
Glutathionylspermidine
Hexadecanoyl-phosphate (n-C16:0)
Hexadecanoyl-phosphate (n-C16:1)
Heme O
Hexanoyl-ACP (n-C6:0ACP)
heptosyl-heptosyl-kdo2-lipidA
L-Histidyl-tRNA(His)
2-hydroxy-6-ketononatrienedioate
heptosyl-kdo2-lipidA
heptosyl-phospho-heptosyl-heptosyl-kdo2-lipidA
Hydroxypyruvate
Hydroquinone
Isochorismate
inner core oligosaccharide lipid A (E coli)
IDP
L-Isoleucyl-tRNA(Ile)
myo-Inositol
IscU scaffold protein
IscU with bound [2Fe-2S] cluster
IscU with two bound [2Fe-2S] clusters
IscU with bound [4Fe-4S] cluster
ITP
KDO(2)-lipid IV(A) with laurate
KDO(2)-lipid IV(A) with palmitoleoyl
kdo-phospho-heptosyl-phospho-heptosyl-heptosyl-kdo2-lipidA
Lactose
L-Leucyl-tRNA(Leu)
(R)-S-Lactoylglutathione
KDO(2)-lipid (A)
cold adapted KDO(2)-lipid (A)
lipoyl-AMP
Lipoate
lipoate (protein bound)
L-Lysine-tRNA (Lys)
L-Lyxose
D-Malate
Maltose 6'-phosphate
Maltoheptaose
D-Mannose
D-Mannose 1-phosphate
(2R,4S)-2-methyl-2,4-dihydroxydihydrofuran-3-one
Melibiose
Methanol
D-Methionine
L-Methionyl-tRNA (Met)
methylisocitrate
(S)-Methylmalonyl-CoA
D-Mannitol 1-phosphate
molybdopterin cytosine dinucleotide
molybdopterin guanine dinucleotide
Malonate semialdehyde
Myristoyl-ACP (n-C14:0ACP)
Nitrous oxide
N8-Acetylspermidine
N-3-aminopropyl-1,5-diaminopentane
Nicotinate
Nicotinamide
NMN
O16 antigen undecaprenyl diphosphate
Superoxide anion
Octanoyl-ACP (n-C8:0ACP)
octadecanoate (n-C18:0)
Octadecanoyl-ACP (n-C18:0ACP)
Octadecanoyl-phosphate (n-C18:0)
octadecenoate (n-C18:1)
Octadecanoyl-phosphate (n-C18:1)
octanoate (n-C8:0)
octanoate (protein bound)
cis-octadec-11-enoyl-[acyl-carrier protein] (n-C18:1)
Oxalate
Oxalyl-CoA
1,2-didodecanoyl-sn-glycerol 3-phosphate
1,2-ditetradecanoyl-sn-glycerol 3-phosphate
1,2-ditetradec-7-enoyl-sn-glycerol 3-phosphate
1,2-dioctadecanoyl-sn-glycerol 3-phosphate
1,2-dioctadec-11-enoyl-sn-glycerol 3-phosphate
phosphatidylethanolamine (didodecanoyl, n-C12:0)
phosphatidylethanolamine (ditetradecanoyl, n-C14:0)
phosphatidylethanolamine (ditetradec-7-enoyl, n-C14:1)
phosphatidylethanolamine (dioctadecanoyl, n-C18:0)
phosphatidylethanolamine (dioctadec-11-enoyl, n-C18:1)
Phosphatidylglycerol (didodecanoyl, n-C12:0)
Phosphatidylglycerol (ditetradecanoyl, n-C14:0)
Phosphatidylglycerol (ditetradec-7-enoyl, n-C14:1)
Phosphatidylglycerol (dihexadecanoyl, n-C16:0)
Phosphatidylglycerol (dihexadec-9-enoyl, n-C16:1)
Phosphatidylglycerol (dioctadecanoyl, n-C18:0)
Phosphatidylglycerol (dioctadec-11-enoyl, n-C18:1)
Phosphatidylglycerophosphate (didodecanoyl, n-C12:0)
Phosphatidylglycerophosphate (ditetradecanoyl, n-C14:0)
Phosphatidylglycerophosphate (ditetradec-7-enoyl, n-C14:1)
Phosphatidylglycerophosphate (dihexadecanoyl, n-C16:0)
Phosphatidylglycerophosphate (dihexadec-9-enoyl, n-C16:1)
Phosphatidylglycerophosphate (dioctadecanoyl, n-C18:0)
Phosphatidylglycerophosphate (dioctadec-11-enoyl, n-C18:1)
L-Phenylalanyl-tRNA(Phe)
phospho-heptosyl-heptosyl-kdo2-lipidA
phospho-heptosyl-phospho-heptosyl-heptosyl-kdo2-lipidA
Peroxyaminoacrylate
Propionate (n-C3:0)
Propanal
Propanoyl phosphate
Propanoyl-CoA
Guanosine 3',5'-bis(diphosphate)
Inorganic triphosphate
Phenylpropanoate
7-cyano-7-carbaguanine
7-aminomethyl-7-deazaguanine
L-Prolyl-tRNA(Pro)
phosphatidylserine (didodecanoyl, n-C12:0)
phosphatidylserine (ditetradecanoyl, n-C14:0)
phosphatidylserine (ditetradec-7-enoyl, n-C14:1)
phosphatidylserine (dioctadecanoyl, n-C18:0)
phosphatidylserine (dioctadec-11-enoyl, n-C18:1)
Pyridoxamine
Pyridoxal
Pyridoxine
Reduced riboflavin
L-Ribulose
N1-(alpha-D-ribosyl)-5,6-dimethylbenzimidazole
S-Ribosyl-L-homocysteine
D-Ribose
L-Rhamnulose
L-Rhamnulose 1-phosphate
L-Rhamnose
L-Ribulose 5-phosphate
Sedoheptulose 1,7-bisphosphate
D-Sorbitol 6-phosphate
O-Succinylbenzoyl-CoA
L-Selenocysteinyl-tRNA(Sec)
Selenate
Selenide
Selenophosphate
L-Seryl-tRNA(Ser)
L-Seryl-tRNA(Sec)
selenite
sulfur dioxide
Spermidine
Sucrose 6-phosphate
N2-Succinyl-L-arginine
o-Succinylbenzoate
N2-Succinyl-L-glutamate
N2-Succinyl-L-glutamate 5-semialdehyde
N2-Succinyl-L-ornithine
SufBCD scaffold complex
SufBCD with bound [2Fe-2S] cluster
SufBCD with two bound [2Fe-2S] clusters
SufBCD with bound [4Fe-4S] cluster
SufSE sulfur acceptor complex
SufSE with bound sulfur
trans-3-cis-11-vacceoyl-[acyl-carrier protein]
trans-3-cis-5-dodecenoyl-[acyl-carrier protein]
trans-3-cis-7-myristoleoyl-[acyl-carrier protein]
trans-3-cis-9-palmitoleoyl-[acyl-carrier protein]
D-Tagatose 6-phosphate
D-Tagatose 1,6-biphosphate
Thiocyanate
trans-Dodec-2-enoyl-[acyl-carrier protein]
cis-tetradec-7-enoyl-[acyl-carrier protein] (n-C14:1)
trans-Dec-2-enoyl-[acyl-carrier protein]
trans-Hex-2-enoyl-[acyl-carrier protein]
Thiamin
Tetrahydromonapterin
L-Threonyl-tRNA(Thr)
Thymine
trimethylamine
trans-Tetradec-2-enoyl-[acyl-carrier protein]
trans-Oct-2-enoyl-[acyl-carrier protein]
trans-octadec-2-enoyl-[acyl-carrier protein]
trans-Hexadec-2-enoyl-[acyl-carrier protein]
Trehalose
alpha,alpha'-Trehalose 6-phosphate
L-Tryptophanyl-tRNA(Trp)
Thiosulfate
tetradecanoate (n-C14:0)
Tetradecanoyl-phosphate (n-C14:0)
tetradecenoate (n-C14:1)
Tetradecanoyl-phosphate (n-C14:1)
tungstate
L-Tyrosyl-tRNA(Tyr)
undecaprenyl phosphate-4-amino-4-formyl-L-arabinose
undecaprenyl phosphate-4-amino-4-deoxy-L-arabinose
UDP-N-acetyl-D-mannosamine
UDP-N-acetyl-D-mannosaminouronate
uridine 5''-diphospho-{beta}-4-deoxy-4-formamido-L-arabinose
uridine 5''-diphospho-{beta}-4-deoxy-4-amino-L-arabinose
UDP-4-keto-pyranose
UDPglucose
UDPgalactose
UDP-D-galacto-1,4-furanose
UDP-D-glucuronate
UDP-N-acetylmuramoyl-L-alanyl-D-gamma-glutamyl-meso-2,6-diaminopimelate-D-alanine
Undecaprenyl diphospho N-acetyl-glucosamine
Undecaprenyl-diphospho-N-acetylglucosamine-N-acetylmannosaminuronate
Undecaprenyl-diphospho N-acetylglucosamine-N-acetylmannosaminuronate-N-acetamido-4,6-dideoxy-D-galactose
Ureidoacrylate peracid
Urea
L-Valyl-tRNA(Val)
tungsten binding cofactor
XDP
XTP
L-Xylulose 5-phosphate
D-Xylose
D-Xylulose
L-Xylulose
1,5-Diaminopentane
3,4-Dihydroxyphenylacetaldehyde
3-hydroxycinnamic acid
3-(3-hydroxy-phenyl)propionate
4-Hydroxyphenylacetaldehyde
5-Methylthio-D-ribose
N-Acetyl-D-galactosamine
N-Acetyl-D-galactosamine 1-phosphate
N-Acetyl-D-glucosamine
N-Acetyl-D-glucosamine 1-phosphate
N-Acetyl-D-mannosamine
N-Acetylneuraminate
4-Amino-4-deoxy-L-arabinose modified core oligosaccharide lipid A
silver
beta-Alanine
D-Allose
N-Acetyl-D-glucosamine(anhydrous)N-Acetylmuramic acid
L-Arabinose
L-Ascorbate
arsenite
Cob(I)alamin
Cadmium
N,N'-diacetylchitobiose
Chloramphenicol
core oligosaccharide lipid A diphosphate
L-Carnitine
D-Carnitine
Dopamine
doxorubicin
(enterobacterial common antigen)x4 core oligosaccharide lipid A
phosphoethanolamine KDO(2)-lipid (A)
D-Fructose
L-Fucose
fusidic acid
beta D-Galactose
Galactitol
gamma-butyrobetaine
GDP
Glycine betaine
Oxidized glutathione
GTP
Hydrogen sulfide
Hg2+
cold adapted KDO(2)-lipid (A)
Lipoate
L-Lyxose
D-Malate
D-Mannose
Melibiose
D-Methionine
minocycline
D-Mannitol
Sodium
Nicotinate
NMN
novobiocin
(O16 antigen)x4 core oligosaccharide lipid A
Superoxide anion
Protoheme
(R)-Pantothenate
Propionate (n-C3:0)
Propanal
Phenylpropanoate
Pyridoxamine
Pyridoxal
Pyridoxine
alpha-D-Ribose 5-phosphate
rifampin
D-Ribose
L-Rhamnose
D-Sorbitol
Selenate
selenite
sulfur dioxide
Spermidine
Sucrose
Thiamin
tetracycline
tungstate
Tyramine
UDP-N-acetyl-D-glucosamine
UDP-N-acetyl-D-galactosamine
D-Xylose
L-Xylulose
1,2-Diacyl-sn-glycerol (didodecanoyl, n-C12:0)
1,2-Diacyl-sn-glycerol (ditetradecanoyl, n-C14:0)
1,2-Diacyl-sn-glycerol (ditetradec-7-enoyl, n-C14:1)
1,2-Diacyl-sn-glycerol (dihexadecanoyl, n-C16:0)
1,2-Diacyl-sn-glycerol (dihexadec-9-enoyl, n-C16:1)
1,2-Diacyl-sn-glycerol (dioctadecanoyl, n-C18:0)
1,2-Diacyl-sn-glycerol (dioctadec-11-enoyl, n-C18:1)
(R)-Propane-1,2-diol
1,5-Diaminopentane
1-Acyl-sn-glycero-3-phosphoethanolamine (n-C12:0)
1-Acyl-sn-glycero-3-phosphoethanolamine (n-C14:0)
1-Acyl-sn-glycero-3-phosphoethanolamine (n-C14:1)
1-Acyl-sn-glycero-3-phosphoethanolamine (n-C16:0)
1-Acyl-sn-glycero-3-phosphoethanolamine (n-C16:1)
1-Acyl-sn-glycero-3-phosphoethanolamine (n-C18:0)
1-Acyl-sn-glycero-3-phosphoethanolamine (n-C18:1)
1-Acyl-sn-glycero-3-phosphoglycerol (n-C12:0)
1-Acyl-sn-glycero-3-phosphoglycerol (n-C14:0)
1-Acyl-sn-glycero-3-phosphoglycerol (n-C14:1)
1-Acyl-sn-glycero-3-phosphoglycerol (n-C16:0)
1-Acyl-sn-glycero-3-phosphoglycerol (n-C16:1)
1-Acyl-sn-glycero-3-phosphoglycerol (n-C18:0)
1-Acyl-sn-glycero-3-phosphoglycerol (n-C18:1)
1-dodecanoyl-sn-glycerol 3-phosphate
1-hexadec-9-enoyl-sn-glycerol 3-phosphate
1-hexadecanoyl-sn-glycerol 3-phosphate
1-octadec-11-enoyl-sn-glycerol 3-phosphate
1-octadecanoyl-sn-glycerol 3-phosphate
1-tetradec-7-enoyl-sn-glycerol 3-phosphate
1-tetradecanoyl-sn-glycerol 3-phosphate
2-Acyl-sn-glycero-3-phosphoethanolamine (n-C12:0)
2-Acyl-sn-glycero-3-phosphoethanolamine (n-C14:0)
2-Acyl-sn-glycero-3-phosphoethanolamine (n-C14:1)
2-Acyl-sn-glycero-3-phosphoethanolamine (n-C16:0)
2-Acyl-sn-glycero-3-phosphoethanolamine (n-C16:1)
2-Acyl-sn-glycero-3-phosphoethanolamine (n-C18:0)
2-Acyl-sn-glycero-3-phosphoethanolamine (n-C18:1)
2-Acyl-sn-glycero-3-phosphoglycerol (n-C12:0)
2-Acyl-sn-glycero-3-phosphoglycerol (n-C14:0)
2-Acyl-sn-glycero-3-phosphoglycerol (n-C14:1)
2-Acyl-sn-glycero-3-phosphoglycerol (n-C16:0)
2-Acyl-sn-glycero-3-phosphoglycerol (n-C16:1)
2-Acyl-sn-glycero-3-phosphoglycerol (n-C18:0)
2-Acyl-sn-glycero-3-phosphoglycerol (n-C18:1)
2-dodecanoyl-sn-glycerol 3-phosphate
2-Dehydro-3-deoxy-D-gluconate
2-hexadec-9-enoyl-sn-glycerol 3-phosphate
2-hexadecanoyl-sn-glycerol 3-phosphate
2-octadec-11-enoyl-sn-glycerol 3-phosphate
2-octadecanoyl-sn-glycerol 3-phosphate
2-tetradec-7-enoyl-sn-glycerol 3-phosphate
2-tetradecanoyl-sn-glycerol 3-phosphate
3,4-Dihydroxyphenylacetaldehyde
3-hydroxycinnamic acid
3-Hydroxypropanoate
3-(3-hydroxy-phenyl)propionate
4-Hydroxyphenylacetaldehyde
5-Methylthio-D-ribose
Acetate
N-Acetyl-D-galactosamine
N-Acetyl-D-galactosamine 1-phosphate
N-Acetyl-D-glucosamine
N-Acetyl-D-glucosamine 1-phosphate
N-Acetyl-D-mannosamine
N-Acetylmuramate
N-Acetylneuraminate
4-Amino-4-deoxy-L-arabinose modified core oligosaccharide lipid A
O-Acetyl-L-serine
Adenosylcobalamin
beta-Alanine
D-Alanine
D-Allose
N-Acetyl-D-glucosamine(anhydrous)N-Acetylmuramic acid
N-Acetyl-D-glucosamine(anhydrous)N-Acetylmuramyl-tripeptide
N-Acetyl-D-glucosamine(anhydrous)N-Acetylmuramyl-tetrapeptide
L-Arabinose
Arbutin
aerobactin minus Fe3
L-Ascorbate
arsenite
Butyrate (n-C4:0)
Cobinamide
Cob(I)alamin
Cadmium
Choline
N,N'-diacetylchitobiose
cardiolipin (tetradodecanoyl, n-C12:0)
cardiolipin (tetratetradecanoyl, n-C14:0)
cardiolipin (tetratetradec-7-enoyl, n-C14:1)
cardiolipin (tetrahexadecanoyl, n-C16:0)
cardiolipin (tetrahexadec-9-enoyl, n-C16:1)
cardiolipin (tetraoctadecanoyl, n-C18:0)
cardiolipin (tetraoctadec-11-enoyl, n-C18:1)
Chloramphenicol
CO2
core oligosaccharide lipid A
core oligosaccharide lipid A diphosphate
coprogen unloaded (no Fe(III))
L-Carnitine
D-Carnitine
crotonobetaine
Dimethyl sulfide
Dopamine
doxorubicin
periplasmic protein disulfide isomerase I (oxidized)
protein disulfide isomerase II (reduced)
periplasmic disulfide isomerase/thiol-disulphide oxidase (reduced)
(enterobacterial common antigen)x2 undecaprenyl-diphosphate
(enterobacterial common antigen)x3 undecaprenyl-diphosphate
(enterobacterial common antigen)x4 core oligosaccharide lipid A
(enterobacterial common antigen)x4 undecaprenyl-diphosphate
phosphoethanolamine KDO(2)-lipid (A)
Enterochelin
Formaldehyde
Fe(III)hydoxamate, unloaded
Ferrichrome minus Fe(III)
ferroxamine minus Fe(3)
Formate
D-Fructose
L-Fucose
fusidic acid
D-Galactose
beta D-Galactose
alpha-D-Galactose 1-phosphate
Galactitol
gamma-butyrobetaine
GDP
Glycine betaine
Oxidized glutathione
GTP
Hydrogen peroxide
Hydrogen sulfide
Hg2+
L-Homoserine
Hexanoate (n-C6:0)
myo-Inositol
KDO(2)-lipid (A)
cold adapted KDO(2)-lipid (A)
Lipoate
lipoprotein
L-Lyxose
D-Malate
Maltose
Maltotriose
Maltotetraose
D-Mannose
Melibiose
Methanol
D-Methionine
minocycline
myo-Inositol hexakisphosphate
D-Mannitol
two linked disacharide tripeptide murein units (uncrosslinked, middle of chain)
two disacharide linked murein units, tripeptide crosslinked tripeptide (A2pm->A2pm) (middle of chain)
two disacharide linked murein units, tripeptide crosslinked tetrapeptide (A2pm->D-ala) (middle of chain)
two linked disacharide tetrapeptide and tripeptide murein units (uncrosslinked, middle of chain)
two linked disacharide tetrapeptide murein units (uncrosslinked, middle of chain)
two disacharide linked murein units, tetrapeptide corsslinked tetrapeptide (A2pm->D-ala) (middle of chain)
three disacharide linked murein units (tetrapeptide crosslinked tetrapeptide (A2pm->D-ala), one uncrosslinked tetrapaptide) (middle of chain)
three disacharide linked murein units (tetrapeptide crosslinked tetrapeptide (A2pm->D-ala) & tetrapeptide corsslinked tetrapeptide (A2pm->D-ala)) (middle of chain)
two linked disacharide pentapeptide and tripeptide murein units (uncrosslinked, middle of chain)
two linked disacharide pentapeptide and tetrapeptide murein units (uncrosslinked, middle of chain)
three linked disacharide pentapeptide murein units (uncrosslinked, middle of chain)
two disacharide linked murein units, pentapeptide corsslinked tripeptide (A2pm->A2pm) (middle of chain)
three disacharide linked murein units (pentapeptide crosslinked tetrapeptide (A2pm->D-ala) tetrapeptide corsslinked tetrapeptide (A2pm->D-ala)) (middle of chain)
Nitrous oxide
Nicotinate
NMN
novobiocin
(O16 antigen)x2 undecaprenyl diphosphate
(O16 antigen)x3 undecaprenyl diphosphate
(O16 antigen)x4 core oligosaccharide lipid A
(O16 antigen)x4 undecaprenyl diphosphate
O16 antigen undecaprenyl diphosphate
Superoxide anion
1,2-didodecanoyl-sn-glycerol 3-phosphate
1,2-ditetradecanoyl-sn-glycerol 3-phosphate
1,2-ditetradec-7-enoyl-sn-glycerol 3-phosphate
1,2-dihexadecanoyl-sn-glycerol 3-phosphate
1,2-dihexadec-9-enoyl-sn-glycerol 3-phosphate
1,2-dioctadecanoyl-sn-glycerol 3-phosphate
1,2-dioctadec-11-enoyl-sn-glycerol 3-phosphate
phosphatidylethanolamine (didodecanoyl, n-C12:0)
phosphatidylethanolamine (ditetradecanoyl, n-C14:0)
phosphatidylethanolamine (ditetradec-7-enoyl, n-C14:1)
phosphatidylethanolamine (dioctadecanoyl, n-C18:0)
phosphatidylethanolamine (dioctadec-11-enoyl, n-C18:1)
Phosphatidylglycerol (didodecanoyl, n-C12:0)
Phosphatidylglycerol (ditetradecanoyl, n-C14:0)
Phosphatidylglycerol (ditetradec-7-enoyl, n-C14:1)
Phosphatidylglycerol (dihexadecanoyl, n-C16:0)
Phosphatidylglycerol (dihexadec-9-enoyl, n-C16:1)
Phosphatidylglycerol (dioctadecanoyl, n-C18:0)
Phosphatidylglycerol (dioctadec-11-enoyl, n-C18:1)
Phosphatidylglycerophosphate (didodecanoyl, n-C12:0)
Phosphatidylglycerophosphate (ditetradecanoyl, n-C14:0)
Phosphatidylglycerophosphate (ditetradec-7-enoyl, n-C14:1)
Phosphatidylglycerophosphate (dihexadecanoyl, n-C16:0)
Phosphatidylglycerophosphate (dihexadec-9-enoyl, n-C16:1)
Phosphatidylglycerophosphate (dioctadecanoyl, n-C18:0)
Phosphatidylglycerophosphate (dioctadec-11-enoyl, n-C18:1)
Protoheme
(R)-Pantothenate
Propionate (n-C3:0)
Propanal
Phenylpropanoate
Pyridoxamine
Pyridoxal
Pyridoxine
alpha-D-Ribose 5-phosphate
rifampin
D-Ribose
L-Rhamnose
D-Sorbitol
Selenate
selenite
sulfur dioxide
Sulfite
Spermidine
Sucrose
Thiocyanate
Thiamin
Thymine
trimethylamine
tetracycline
tungstate
Tyramine
undecaprenyl phosphate-4-amino-4-deoxy-L-arabinose
UDP-N-acetyl-D-glucosamine
Undecaprenyl diphosphate
Undecaprenyl phosphate
UDP-N-acetyl-D-galactosamine
Undecaprenyl-diphospho N-acetylglucosamine-N-acetylmannosaminuronate-N-acetamido-4,6-dideoxy-D-galactose
Urea
D-Xylose
L-Xylulose
